# Supplementary material for: Crystal structure of 4-amino-1-benzyl-1,2,4-triazolin-5-one
Source: Acta Crystallogr Sect E Struct Rep Online. 2014 Sep 3;70(Pt 10):o1083–4. doi: 10.1107/S160053681401931X (PMC4257189; doi:10.1107/S160053681401931X)
Supplement: Supplementary file 1 [file e-70-o1083-sup1.cif]

##############################################################################
#                                                                            #
# This CIF contains the data in a paper accepted for publication in          #
# Acta Crystallographica Section E. It conforms to the requirements of       #
# Notes for Authors for Acta Crystallographica Section E, and has been       #
# peer reviewed under the auspices of the IUCr Commission on Journals.       #
#                                                                            #
# Full details of the Crystallographic Information File format               #
# are given in the paper "The Crystallographic Information File (CIF):       #
# a New Standard Archive File for Crystallography" by S. R. Hall, F. H.      #
# Allen and I. D. Brown [Acta Cryst. (1991), A47, 655-685].                  #
#                                                                            #
# The current version of the core CIF dictionary is obtainable from          #
# ftp://ftp.iucr.org/pub/cif_core.dic.                                       #
#                                                                            #
# Software is freely available for graphical display of the structure(s)     #
# in this CIF. For information consult the CIF software page                 #
# http://www.iucr.org/resources/cif/software.                                #
#                                                                            #
# This file may be used for bona fide research purposes within the           #
# scientific community so long as proper attribution is given to the journal # 
# article from which it was obtained.                                        #
#                                                                            #
##############################################################################
data_I
_database_code_depnum_ccdc_archive 'CCDC 1021229'
_audit_creation_method     'WinGX routine CIF_UPDATE'
_audit_conform_dict_name     cif_core.dic
_audit_conform_dict_version     2.4
_chemical_name_systematic
;
4-Amino-1-benzyl-1,2,4-triazolin-5-one
;
_chemical_formula_moiety     'C9 H10 N4 O'
_chemical_formula_sum     'C9 H10 N4 O'
_chemical_formula_iupac     'C9 H10 N4 O'
_chemical_formula_weight     190.21
_symmetry_cell_setting     monoclinic
_symmetry_space_group_name_H-M     'P 21/c'
_symmetry_space_group_name_Hall     '-P 2ybc'
loop_
    _symmetry_equiv_pos_as_xyz
    'x, y, z'
    '-x, y+1/2, -z+1/2'
    '-x, -y, -z'
    'x, -y-1/2, z-1/2'
_cell_length_a     18.0861(8)
_cell_length_b     4.1690(2)
_cell_length_c     12.3694(6)
_cell_angle_alpha     90
_cell_angle_beta     104.003(5)
_cell_angle_gamma     90
_cell_volume     904.95(7)
_cell_formula_units_Z     4
_cell_measurement_reflns_used     4064
_cell_measurement_theta_min     3.6797
_cell_measurement_theta_max     67.9272
_cell_measurement_temperature     173(2)
_exptl_crystal_description     'plate'
_exptl_crystal_colour     colourless
_exptl_crystal_size_max     0.2
_exptl_crystal_size_mid     0.2
_exptl_crystal_size_min     0.08
_exptl_crystal_density_diffrn     1.396
_exptl_crystal_density_method     'not measured'
_exptl_crystal_F_000     400
_exptl_absorpt_coefficient_mu     0.801
_exptl_absorpt_correction_type     multi-scan
_exptl_absorpt_process_details
;
(CrysAlis PRO; Oxford Diffraction, 2010)
;
_exptl_absorpt_correction_T_min     0.86705
_exptl_absorpt_correction_T_max     1
_exptl_special_details
;
Absorption correction: CrysAlisPro, Oxford Diffraction Ltd.,
Version 1.171.34.44 (release 25-10-2010 CrysAlis171 .NET)
(compiled Oct 25 2010,18:11:34)
Empirical absorption correction using spherical harmonics,
implemented in SCALE3 ABSPACK scaling algorithm.
;
_diffrn_ambient_temperature     173(2)
_diffrn_radiation_type     CuK\a
_diffrn_radiation_wavelength     1.5418
_diffrn_radiation_monochromator     graphite
_diffrn_measurement_device_type
                              'Oxford Diffraction Xcalibur (Ruby, Gemini ultra)'
_diffrn_measurement_method     '\w scans'
_diffrn_detector_area_resol_mean     10.3575
_diffrn_reflns_number     7377
_diffrn_reflns_av_R_equivalents     0.0304
_diffrn_reflns_theta_min     5.04
_diffrn_reflns_theta_max     68.04
_diffrn_reflns_theta_full     68.04
_diffrn_measured_fraction_theta_max     0.99
_diffrn_measured_fraction_theta_full     0.99
_diffrn_reflns_limit_h_min     -21
_diffrn_reflns_limit_h_max     21
_diffrn_reflns_limit_k_min     -4
_diffrn_reflns_limit_k_max     4
_diffrn_reflns_limit_l_min     -14
_diffrn_reflns_limit_l_max     14
_refine_special_details
;
Refinement of <i>F</i>^2^ against ALL reflections. The weighted <i>R</i>-factor
<i>wR</i> and goodness of fit <i>S</i> are based on <i>F</i>^2^, conventional
<i>R</i>-factors <i>R</i> are based on <i>F</i>, with <i>F</i> set to zero for
negative <i>F</i>^2^. The threshold expression of <i>F</i>^2^ >
2\s(<i>F</i>^2^) is used only for calculating <i>R</i>-factors(gt) <i>etc</i>.
and is not relevant to the choice of reflections for refinement.
<i>R</i>-factors based on <i>F</i>^2^ are statistically about twice as large
as those based on <i>F</i>, and <i>R</i>- factors based on ALL data will be
even larger.
;
_reflns_number_total     1613
_reflns_number_gt     1448
_reflns_threshold_expression     I>2\s(I)
_refine_ls_structure_factor_coef     Fsqd
_refine_ls_matrix_type     full
_refine_ls_R_factor_all     0.0381
_refine_ls_R_factor_gt     0.0338
_refine_ls_wR_factor_gt     0.0879
_refine_ls_wR_factor_ref     0.092
_refine_ls_goodness_of_fit_ref     1.031
_refine_ls_restrained_S_all     1.032
_refine_ls_number_reflns     1613
_refine_ls_number_parameters     133
_refine_ls_number_restraints     2
_refine_ls_hydrogen_treatment     mixed
_refine_ls_weighting_scheme     calc
_refine_ls_weighting_details
         'calc w=1/[\s^2^(Fo^2^)+(0.0489P)^2^+0.2066P] where P=(Fo^2^+2Fc^2^)/3'
_atom_sites_solution_hydrogens     geom
_atom_sites_solution_primary     direct
_atom_sites_solution_secondary     difmap
_refine_ls_shift/su_max     0.001
_refine_ls_shift/su_mean     0
_refine_diff_density_max     0.169
_refine_diff_density_min     -0.142
_refine_ls_extinction_method     none
loop_
    _atom_type_symbol
    _atom_type_description
    _atom_type_scat_dispersion_real
    _atom_type_scat_dispersion_imag
    _atom_type_scat_source
    C C 0.0181 0.0091 'International Tables Vol C Tables 4.2.6.8 and 6.1.1.4'
    H H 0 0 'International Tables Vol C Tables 4.2.6.8 and 6.1.1.4'
    N N 0.0311 0.018 'International Tables Vol C Tables 4.2.6.8 and 6.1.1.4'
    O O 0.0492 0.0322 'International Tables Vol C Tables 4.2.6.8 and 6.1.1.4'
_computing_data_collection
;
CrysAlis PRO (Oxford Diffraction, 2010)
;
_computing_cell_refinement
;
CrysAlis PRO (Oxford Diffraction, 2010)
;
_computing_data_reduction
;
CrysAlis PRO (Oxford Diffraction, 2010)
;
_computing_structure_solution     'SIR2002 (Burla <i>et al.</i>, 2002)'
_computing_structure_refinement     'SHELXL97 (Sheldrick, 2008)'
_computing_molecular_graphics     'ORTEP-3 for Windows (Farrugia, 2012)'
_computing_publication_material     'SHELXL97 (Sheldrick, 2008)'
loop_
    _atom_site_type_symbol
    _atom_site_label
    _atom_site_fract_x
    _atom_site_fract_y
    _atom_site_fract_z
    _atom_site_U_iso_or_equiv
    _atom_site_adp_type
    _atom_site_calc_flag
    _atom_site_refinement_flags
    _atom_site_occupancy
    _atom_site_symmetry_multiplicity
    _atom_site_disorder_assembly
    _atom_site_disorder_group
    O O1 0.41353(5) -0.0910(2) 1.01696(7) 0.0378(3) Uani d . 1 1 . .
    N N3 0.47943(7) -0.4111(3) 0.84565(10) 0.0398(3) Uani d D 1 1 . .
    H H31 0.5197(9) -0.283(4) 0.8730(13) 0.048 Uiso d D 1 1 . .
    H H32 0.4789(10) -0.550(4) 0.9007(12) 0.048 Uiso d D 1 1 . .
    N N1 0.32531(6) 0.0899(3) 0.85723(8) 0.0315(3) Uani d . 1 1 . .
    N N4 0.41310(6) -0.2253(2) 0.83245(8) 0.0301(3) Uani d . 1 1 . .
    N N2 0.31212(6) 0.0442(3) 0.74333(9) 0.0376(3) Uani d . 1 1 . .
    C C1 0.38691(7) -0.0749(3) 0.91540(10) 0.0290(3) Uani d . 1 1 . .
    C C5 0.14844(8) 0.0222(3) 0.81353(11) 0.0368(3) Uani d . 1 1 . .
    H H5 0.1579 0.0711 0.743 0.044 Uiso calc R 1 1 . .
    C C4 0.20132(7) 0.1088(3) 0.91021(11) 0.0322(3) Uani d . 1 1 . .
    C C6 0.08204(8) -0.1351(4) 0.81894(12) 0.0404(3) Uani d . 1 1 . .
    H H6 0.0465 -0.1967 0.7523 0.049 Uiso calc R 1 1 . .
    C C7 0.06730(8) -0.2024(4) 0.92066(13) 0.0448(4) Uani d . 1 1 . .
    H H7 0.0215 -0.3082 0.9243 0.054 Uiso calc R 1 1 . .
    C C9 0.18659(8) 0.0385(4) 1.01228(12) 0.0417(3) Uani d . 1 1 . .
    H H9 0.2225 0.0957 1.0791 0.05 Uiso calc R 1 1 . .
    C C2 0.36666(7) -0.1467(3) 0.73250(10) 0.0349(3) Uani d . 1 1 . .
    H H2 0.3732 -0.2221 0.6629 0.042 Uiso calc R 1 1 . .
    C C3 0.27350(7) 0.2839(3) 0.90400(12) 0.0384(3) Uani d . 1 1 . .
    H H3A 0.2596 0.4788 0.8578 0.046 Uiso calc R 1 1 . .
    H H3B 0.3003 0.3534 0.9799 0.046 Uiso calc R 1 1 . .
    C C8 0.11940(9) -0.1154(4) 1.01708(13) 0.0492(4) Uani d . 1 1 . .
    H H8 0.1093 -0.161 1.0874 0.059 Uiso calc R 1 1 . .
loop_
    _atom_site_aniso_label
    _atom_site_aniso_U_11
    _atom_site_aniso_U_22
    _atom_site_aniso_U_33
    _atom_site_aniso_U_12
    _atom_site_aniso_U_13
    _atom_site_aniso_U_23
    O1 0.0376(5) 0.0452(6) 0.0301(5) -0.0017(4) 0.0073(4) 0.0004(4)
    N3 0.0338(6) 0.0376(7) 0.0490(7) 0.0064(5) 0.0116(5) 0.0002(5)
    N1 0.0302(5) 0.0293(6) 0.0356(6) -0.0001(4) 0.0094(4) 0.0003(4)
    N4 0.0291(5) 0.0287(6) 0.0338(5) -0.0001(4) 0.0102(4) -0.0002(4)
    N2 0.0363(6) 0.0427(7) 0.0332(6) 0.0007(5) 0.0070(5) 0.0045(5)
    C1 0.0293(6) 0.0255(6) 0.0336(6) -0.0050(5) 0.0101(5) 0.0009(5)
    C5 0.0363(7) 0.0378(7) 0.0369(7) 0.0016(6) 0.0101(5) 0.0006(6)
    C4 0.0308(6) 0.0256(7) 0.0406(7) 0.0052(5) 0.0093(5) -0.0033(5)
    C6 0.0330(7) 0.0420(8) 0.0446(8) -0.0002(6) 0.0060(6) -0.0033(6)
    C7 0.0363(7) 0.0423(8) 0.0592(9) -0.0018(6) 0.0181(6) 0.0035(7)
    C9 0.0394(7) 0.0463(8) 0.0379(7) 0.0050(6) 0.0065(6) -0.0040(6)
    C2 0.0345(7) 0.0402(8) 0.0310(6) -0.0022(6) 0.0097(5) -0.0003(5)
    C3 0.0345(7) 0.0289(7) 0.0533(8) 0.0005(5) 0.0136(6) -0.0073(6)
    C8 0.0507(9) 0.0584(10) 0.0428(8) 0.0025(7) 0.0197(7) 0.0076(7)
_geom_special_details
;
All s.u.'s (except the s.u. in the dihedral angle between two l.s. planes) are
estimated using the full covariance matrix. The cell s.u.'s are taken into
account individually in the estimation of s.u.'s in distances, angles and
torsion angles; correlations between s.u.'s in cell parameters are only used
when they are defined by crystal symmetry. An approximate (isotropic)
treatment of cell s.u.'s is used for estimating s.u.'s involving l.s. planes.
;
loop_
    _geom_bond_atom_site_label_1
    _geom_bond_atom_site_label_2
    _geom_bond_site_symmetry_2
    _geom_bond_distance
    _geom_bond_publ_flag
    O1 C1 . 1.2335(15) ?
    N3 N4 . 1.4040(15) ?
    N3 H31 . 0.900(14) ?
    N3 H32 . 0.895(14) ?
    N1 C1 . 1.3577(17) ?
    N1 N2 . 1.3840(15) ?
    N1 C3 . 1.4592(16) ?
    N4 C2 . 1.3561(17) ?
    N4 C1 . 1.3803(16) ?
    N2 C2 . 1.2993(18) ?
    C5 C6 . 1.384(2) ?
    C5 C4 . 1.3861(19) ?
    C5 H5 . 0.95 ?
    C4 C9 . 1.383(2) ?
    C4 C3 . 1.5138(18) ?
    C6 C7 . 1.377(2) ?
    C6 H6 . 0.95 ?
    C7 C8 . 1.378(2) ?
    C7 H7 . 0.95 ?
    C9 C8 . 1.388(2) ?
    C9 H9 . 0.95 ?
    C2 H2 . 0.95 ?
    C3 H3A . 0.99 ?
    C3 H3B . 0.99 ?
    C8 H8 . 0.95 ?
loop_
    _geom_angle_atom_site_label_1
    _geom_angle_atom_site_label_2
    _geom_angle_atom_site_label_3
    _geom_angle_site_symmetry_1
    _geom_angle_site_symmetry_3
    _geom_angle
    _geom_angle_publ_flag
    N4 N3 H31 . . 107.9(11) ?
    N4 N3 H32 . . 106.2(11) ?
    H31 N3 H32 . . 104.7(15) ?
    C1 N1 N2 . . 112.77(10) ?
    C1 N1 C3 . . 126.43(11) ?
    N2 N1 C3 . . 120.72(10) ?
    C2 N4 C1 . . 108.65(10) ?
    C2 N4 N3 . . 124.24(11) ?
    C1 N4 N3 . . 126.97(11) ?
    C2 N2 N1 . . 103.95(10) ?
    O1 C1 N1 . . 129.42(12) ?
    O1 C1 N4 . . 127.80(12) ?
    N1 C1 N4 . . 102.77(10) ?
    C6 C5 C4 . . 120.48(12) ?
    C6 C5 H5 . . 119.8 ?
    C4 C5 H5 . . 119.8 ?
    C9 C4 C5 . . 119.16(13) ?
    C9 C4 C3 . . 120.48(12) ?
    C5 C4 C3 . . 120.35(12) ?
    C7 C6 C5 . . 120.20(13) ?
    C7 C6 H6 . . 119.9 ?
    C5 C6 H6 . . 119.9 ?
    C6 C7 C8 . . 119.63(13) ?
    C6 C7 H7 . . 120.2 ?
    C8 C7 H7 . . 120.2 ?
    C4 C9 C8 . . 120.05(13) ?
    C4 C9 H9 . . 120 ?
    C8 C9 H9 . . 120 ?
    N2 C2 N4 . . 111.85(11) ?
    N2 C2 H2 . . 124.1 ?
    N4 C2 H2 . . 124.1 ?
    N1 C3 C4 . . 113.40(11) ?
    N1 C3 H3A . . 108.9 ?
    C4 C3 H3A . . 108.9 ?
    N1 C3 H3B . . 108.9 ?
    C4 C3 H3B . . 108.9 ?
    H3A C3 H3B . . 107.7 ?
    C7 C8 C9 . . 120.47(13) ?
    C7 C8 H8 . . 119.8 ?
    C9 C8 H8 . . 119.8 ?
loop_
    _geom_torsion_atom_site_label_1
    _geom_torsion_atom_site_label_2
    _geom_torsion_atom_site_label_3
    _geom_torsion_atom_site_label_4
    _geom_torsion_site_symmetry_1
    _geom_torsion_site_symmetry_2
    _geom_torsion_site_symmetry_3
    _geom_torsion_site_symmetry_4
    _geom_torsion
    _geom_torsion_publ_flag
    C1 N1 N2 C2 . . . . -0.71(14) ?
    C3 N1 N2 C2 . . . . -177.58(11) ?
    N2 N1 C1 O1 . . . . -178.86(12) ?
    C3 N1 C1 O1 . . . . -2.2(2) ?
    N2 N1 C1 N4 . . . . 0.78(13) ?
    C3 N1 C1 N4 . . . . 177.44(11) ?
    C2 N4 C1 O1 . . . . 179.10(12) ?
    N3 N4 C1 O1 . . . . -5.1(2) ?
    C2 N4 C1 N1 . . . . -0.55(13) ?
    N3 N4 C1 N1 . . . . 175.21(11) ?
    C6 C5 C4 C9 . . . . -0.6(2) ?
    C6 C5 C4 C3 . . . . -179.35(12) ?
    C4 C5 C6 C7 . . . . 1.1(2) ?
    C5 C6 C7 C8 . . . . -0.7(2) ?
    C5 C4 C9 C8 . . . . -0.3(2) ?
    C3 C4 C9 C8 . . . . 178.48(13) ?
    N1 N2 C2 N4 . . . . 0.32(14) ?
    C1 N4 C2 N2 . . . . 0.15(15) ?
    N3 N4 C2 N2 . . . . -175.76(12) ?
    C1 N1 C3 C4 . . . . -97.82(15) ?
    N2 N1 C3 C4 . . . . 78.60(15) ?
    C9 C4 C3 N1 . . . . 114.42(14) ?
    C5 C4 C3 N1 . . . . -66.81(16) ?
    C6 C7 C8 C9 . . . . -0.2(2) ?
    C4 C9 C8 C7 . . . . 0.7(2) ?
loop_
    _geom_hbond_atom_site_label_D
    _geom_hbond_atom_site_label_H
    _geom_hbond_atom_site_label_A
    _geom_hbond_site_symmetry_A
    _geom_hbond_distance_DH
    _geom_hbond_distance_HA
    _geom_hbond_distance_DA
    _geom_hbond_angle_DHA
    _geom_hbond_publ_flag
    N3 H32 O1 3_647 0.895(14) 2.471(16) 3.0583(15) 123.6(13) y
    N3 H31 O1 3_657 0.900(14) 2.224(15) 3.0701(16) 156.2(15) y
    C2 H2 O1 4_555 0.950 2.244 3.181(2) 168.4 y
_iucr_refine_instructions_details
;
TITL la243_2 in P 21/c
CELL  1.54180  18.0861   4.1690  12.3694   90.000  104.003   90.000
ZERR     4.00   0.0008   0.0002   0.0006    0.000    0.005    0.000
LATT   1
SYMM  - X, 1/2 + Y, 1/2 - Z
SFAC  C    H    N    O
UNIT  36   40   16   4
MERG   2
FMAP   2
PLAN   25
L.S.  10
TEMP -100
HTAB
CONF
BOND $H
SIZE 0.08 0.2 0.2
DFIX 0.86 N3 H31 N3 H32
ACTA
SHEL 999 0.83
EQIV $1 -x+1, -y, -z+2
EQIV $2 -x+1, -y-1, -z+2
HTAB N3 O1_$1
HTAB N3 O1_$2
WGHT    0.048900    0.206600
FVAR       8.23689
O1    4    0.413526   -0.090957    1.016960    11.00000    0.03762    0.04521 =
         0.03008    0.00041    0.00732   -0.00170
N3    3    0.479432   -0.411126    0.845647    11.00000    0.03375    0.03757 =
         0.04901    0.00017    0.01160    0.00636
H31   2    0.519730   -0.283185    0.872982    11.00000   -1.20000
H32   2    0.478935   -0.549772    0.900672    11.00000   -1.20000
N1    3    0.325306    0.089854    0.857231    11.00000    0.03020    0.02927 =
         0.03565    0.00025    0.00941   -0.00015
N4    3    0.413100   -0.225306    0.832454    11.00000    0.02909    0.02866 =
         0.03385   -0.00023    0.01016   -0.00011
N2    3    0.312118    0.044179    0.743333    11.00000    0.03632    0.04265 =
         0.03315    0.00447    0.00703    0.00074
C1    1    0.386913   -0.074950    0.915402    11.00000    0.02927    0.02554 =
         0.03360    0.00094    0.01012   -0.00500
C5    1    0.148443    0.022184    0.813529    11.00000    0.03632    0.03777 =
         0.03692    0.00062    0.01008    0.00160
AFIX  43
H5    2    0.157853    0.071133    0.743047    11.00000   -1.20000
AFIX   0
C4    1    0.201316    0.108771    0.910206    11.00000    0.03078    0.02559 =
         0.04062   -0.00333    0.00934    0.00523
C6    1    0.082042   -0.135060    0.818939    11.00000    0.03298    0.04195 =
         0.04457   -0.00331    0.00596   -0.00018
AFIX  43
H6    2    0.046528   -0.196724    0.752262    11.00000   -1.20000
AFIX   0
C7    1    0.067300   -0.202384    0.920656    11.00000    0.03625    0.04229 =
         0.05925    0.00349    0.01808   -0.00182
AFIX  43
H7    2    0.021459   -0.308245    0.924338    11.00000   -1.20000
AFIX   0
C9    1    0.186590    0.038533    1.012277    11.00000    0.03945    0.04634 =
         0.03785   -0.00395    0.00653    0.00496
AFIX  43
H9    2    0.222488    0.095672    1.079144    11.00000   -1.20000
AFIX   0
C2    1    0.366659   -0.146695    0.732501    11.00000    0.03453    0.04018 =
         0.03099   -0.00030    0.00969   -0.00215
AFIX  43
H2    2    0.373212   -0.222096    0.662942    11.00000   -1.20000
AFIX   0
C3    1    0.273496    0.283878    0.904001    11.00000    0.03450    0.02894 =
         0.05329   -0.00728    0.01364    0.00048
AFIX  23
H3A   2    0.259621    0.478799    0.857833    11.00000   -1.20000
H3B   2    0.300319    0.353362    0.979893    11.00000   -1.20000
AFIX   0
C8    1    0.119396   -0.115384    1.017077    11.00000    0.05067    0.05840 =
         0.04281    0.00761    0.01974    0.00253
AFIX  43
H8    2    0.109264   -0.161048    1.087351    11.00000   -1.20000
HKLF 4
REM  la243_2 in P 21/c
REM R1 =  0.0338 for   1448 Fo > 4sig(Fo)  and  0.0381 for all   1613 data
REM    133 parameters refined using      2 restraints
END
WGHT      0.0480      0.2171
REM Highest difference peak  0.169,  deepest hole -0.142,  1-sigma level  0.034
Q1    1   0.1671  0.1253  0.8665  11.00000  0.05    0.17
Q2    1   0.1977  0.0630  0.9539  11.00000  0.05    0.16
Q3    1   0.2599  0.0446  0.7147  11.00000  0.05    0.15
Q4    1   0.2343  0.1913  0.9027  11.00000  0.05    0.15
Q5    1   0.3595 -0.0703  1.0231  11.00000  0.05    0.15
Q6    1   0.3911 -0.2336  0.8753  11.00000  0.05    0.14
Q7    1   0.3010  0.1571  0.8809  11.00000  0.05    0.13
Q8    1   0.4182 -0.1000  0.8738  11.00000  0.05    0.13
Q9    1   0.4607 -0.0692  0.9888  11.00000  0.05    0.12
Q10   1   0.0597 -0.0846  0.8665  11.00000  0.05    0.12
Q11   1   0.3627  0.0561  0.7362  11.00000  0.05    0.12
Q12   1   0.4764 -0.0957  1.0594  11.00000  0.05    0.12
Q13   1   0.3666  0.1057  0.8848  11.00000  0.05    0.11
Q14   1   0.3382 -0.0316  0.8862  11.00000  0.05    0.11
Q15   1   0.2966  0.0401  0.7975  11.00000  0.05    0.10
Q16   1   0.0962 -0.2107  0.8859  11.00000  0.05    0.10
Q17   1   0.1080  0.0208  0.8201  11.00000  0.05    0.10
Q18   1   0.1379 -0.1261  0.8341  11.00000  0.05    0.10
Q19   1   0.5020 -0.4611  0.7778  11.00000  0.05    0.09
Q20   1   0.0628 -0.2837  0.7010  11.00000  0.05    0.09
Q21   1   0.0399 -0.1199  0.7507  11.00000  0.05    0.09
Q22   1   0.3188 -0.1410  0.7376  11.00000  0.05    0.08
Q23   1   0.1092 -0.2252  0.9610  11.00000  0.05    0.08
Q24   1   0.3936 -0.2109  0.7838  11.00000  0.05    0.08
Q25   1   0.1304  0.0575  1.0003  11.00000  0.05    0.08
;
data_global
_journal_date_recd_electronic     2014-08-22
_journal_date_accepted     2014-08-26
_journal_name_full     'Acta Crystallographica, Section E'
_journal_year     2014
_journal_volume     70
_journal_issue     10
_journal_page_first     o1083
_journal_page_last     o1084
_journal_paper_category     HO
_journal_paper_doi     10.1107/S160053681401931X
_journal_coeditor_code     FJ2680
_publ_contact_author_name     'Laus, Gerhard'
_publ_contact_author_address
;     University of Innsbruck
      Faculty of Chemistry and Pharmacy
      Innrain 80
      6020 Innsbruck
      Austria
;
_publ_contact_author_email     'gerhard.laus@uibk.ac.at'
_publ_contact_author_fax     '43 512 507 57099'
_publ_contact_author_phone     '43 512 507 57080'
_publ_section_title
;
Crystal structure of 4-amino-1-benzyl-1,2,4-triazolin-5-one
;
loop_
    _publ_author_name
    _publ_author_address
    'Laus, Gerhard'
;     University of Innsbruck
      Faculty of Chemistry and Pharmacy
      Innrain 80
      6020 Innsbruck
      Austria
;
    'Kahlenberg, Volker'
;     University of Innsbruck
      Institute of Mineralogy and Petrography
      Innrain 52
      6020 Innsbruck
      Austria
;
    'Schottenberger, Herwig'
;     University of Innsbruck
      Faculty of Chemistry and Pharmacy
      Innrain 80
      6020 Innsbruck
      Austria
;
