# Supplementary material for: Crystal structure of 4-amino-1-benzyl-1,2,4-triazolin-5-one
Source: Acta Crystallogr Sect E Struct Rep Online. 2014 Sep 3;70(Pt 10):o1083–4. doi: 10.1107/S160053681401931X (PMC4257189; doi:10.1107/S160053681401931X)
Supplement: Supplementary file 2 [file e-70-o1083-Isup2.hkl]

#
# h,k,l, Fc-squared, Fo-squared, sigma(Fo-squared) and status flag
#
data_I
_shelx_title ' la243_2 in P 21/c'
_shelx_refln_list_code          4
_shelx_F_calc_maximum      121.10
_exptl_crystal_F_000       400.00
_reflns_d_resolution_high  0.8312
 
loop_
 _symmetry_equiv_pos_as_xyz
 'x, y, z'
 '-x, y+1/2, -z+1/2'
 '-x, -y, -z'
 'x, -y-1/2, z-1/2'
 
_cell_length_a    18.0861
_cell_length_b     4.1690
_cell_length_c    12.3694
_cell_angle_alpha  90.000
_cell_angle_beta  104.003
_cell_angle_gamma  90.000
 
_shelx_F_squared_multiplier     1.000
 
loop_
 _refln_index_h
 _refln_index_k
 _refln_index_l
 _refln_F_squared_calc
 _refln_F_squared_meas
 _refln_F_squared_sigma
 _refln_observed_status
   2   0   0      155.97      164.60      5.10 o
   3   0   0        1.99        3.23      1.12 o
   4   0   0     4714.97     4325.04     37.91 o
   5   0   0       22.17       16.29      2.89 o
   6   0   0       81.57       77.70      6.55 o
   7   0   0       14.70       12.02      3.10 o
   8   0   0      587.74      556.62     20.54 o
   9   0   0      601.31      608.99     23.18 o
  10   0   0     1320.23     1314.11     36.43 o
  11   0   0      371.50      348.97      8.37 o
  12   0   0      165.06      159.06      4.65 o
  13   0   0        0.82        0.58      0.59 o
  14   0   0        0.37        0.86      0.63 o
  15   0   0      415.41      417.18      8.74 o
  16   0   0        8.30        9.12      1.54 o
  17   0   0        7.32        8.69      1.24 o
  18   0   0      196.32      200.93      5.03 o
  19   0   0      111.04      126.69      3.66 o
  20   0   0      100.44      103.45      8.06 o
  21   0   0        0.02       -0.21      0.67 o
   1   1   0       36.74       34.07      2.54 o
   2   1   0      137.37      140.92      5.24 o
   3   1   0    14666.31    14583.18    149.69 o
   4   1   0       80.75       84.99      3.74 o
   5   1   0      309.42      329.97      9.43 o
   6   1   0      563.03      540.41      6.96 o
   7   1   0     1534.58     1523.82     19.92 o
   8   1   0       17.55       19.90      2.47 o
   9   1   0       22.95       25.39      2.90 o
  10   1   0       31.29       32.13      1.50 o
  11   1   0       15.45       11.73      0.79 o
  12   1   0      157.98      153.30      2.76 o
  13   1   0       22.21       19.91      1.10 o
  14   1   0        4.26        3.99      0.70 o
  15   1   0       99.84       95.11      2.81 o
  16   1   0      151.61      145.50      3.17 o
  17   1   0       93.74       90.64      2.98 o
  18   1   0       72.31       76.91      2.59 o
  19   1   0        1.32        0.84      0.40 o
  20   1   0       19.02       23.60      1.21 o
   0   2   0      436.54      492.43     20.02 o
   1   2   0       54.34       56.75      4.92 o
   2   2   0      353.23      376.30     12.55 o
   3   2   0      299.86      314.38     11.75 o
   4   2   0       90.65       91.81      6.56 o
   5   2   0        0.08       -1.38      1.38 o
   6   2   0     1410.64     1548.38     78.59 o
   7   2   0        6.07        6.92      0.81 o
   8   2   0       32.00       35.09      1.83 o
   9   2   0       49.91       46.99      1.81 o
  10   2   0       30.96       27.41      1.45 o
  11   2   0       85.60       75.69      2.61 o
  12   2   0        5.88        6.28      1.00 o
  13   2   0       96.64       87.13      2.99 o
  14   2   0      163.00      157.83      3.58 o
  15   2   0        1.33        1.50      0.57 o
  16   2   0       30.71       28.61      1.35 o
  17   2   0       42.31       43.63      1.50 o
  18   2   0       10.18       11.89      0.77 o
  19   2   0        0.00        1.06      0.57 o
   1   3   0       85.18       89.92      2.43 o
   2   3   0       52.10       55.18      1.95 o
   3   3   0      244.94      259.07      3.43 o
   4   3   0       26.63       26.87      1.07 o
   5   3   0      111.80      118.59      2.35 o
   6   3   0       48.66       46.85      1.81 o
   7   3   0      566.85      540.96      5.55 o
   8   3   0       16.03       16.68      1.02 o
   9   3   0      308.23      294.22      4.36 o
  10   3   0      241.58      225.81      4.33 o
  11   3   0       84.98       79.22      2.89 o
  12   3   0        3.35        1.94      0.58 o
  13   3   0        0.46        0.56      0.48 o
  14   3   0        0.01        0.43      0.49 o
  15   3   0       30.73       35.50      1.44 o
  16   3   0       25.80       30.28      1.63 o
   0   4   0       61.83       70.24      5.45 o
   1   4   0        6.26        6.01      1.75 o
   2   4   0       11.15       15.59      1.46 o
   3   4   0        0.06       -0.70      0.70 o
   4   4   0       14.25       14.81      1.75 o
   5   4   0        0.19       -0.90      1.37 o
   6   4   0        1.53        2.20      0.64 o
   7   4   0      169.50      157.79      4.21 o
   8   4   0        2.92        2.36      0.67 o
   9   4   0       45.27       40.88      2.60 o
  10   4   0       33.76       26.41      1.99 o
  11   4   0        1.09        0.96      0.59 o
  12   4   0        7.97        5.95      0.88 o
 -20   1   1        5.34        5.30      0.66 o
 -19   1   1        2.34        3.62      0.69 o
 -18   1   1       27.45       25.91      1.59 o
 -17   1   1       34.97       35.76      1.74 o
 -16   1   1       52.25       49.08      2.04 o
 -15   1   1      239.29      244.91      3.36 o
 -14   1   1      327.81      322.43      3.75 o
 -13   1   1        8.17        6.81      0.81 o
 -12   1   1      283.43      275.93      3.82 o
 -11   1   1        3.28        2.28      0.40 o
 -10   1   1       85.00       86.73      2.19 o
  -9   1   1      434.68      451.09     14.57 o
  -8   1   1      552.12      562.32     15.47 o
  -7   1   1       69.95       80.06      3.97 o
  -6   1   1      474.36      485.53      9.91 o
  -5   1   1     6900.06     6769.21     36.97 o
  -4   1   1     7539.10     7455.31     38.51 o
  -3   1   1      706.51      701.42     12.19 o
  -2   1   1       65.60       68.14      3.80 o
  -1   1   1     2746.79     3013.38     58.77 o
   0   1   1     7721.92     8391.24     39.08 o
   1   1   1     5704.64     5939.69     67.82 o
   2   1   1      826.52      787.42     12.30 o
   3   1   1        8.37        3.16      1.04 o
   4   1   1      429.31      420.12      9.38 o
   5   1   1        3.85        4.23      1.51 o
   6   1   1       27.17       26.21      2.52 o
   7   1   1      180.33      168.10      6.48 o
   8   1   1      171.63      169.88      6.83 o
   9   1   1      234.27      244.39      4.66 o
  10   1   1      707.99      723.18     12.24 o
  11   1   1      269.67      264.53      4.88 o
  12   1   1       40.99       35.87      1.76 o
  13   1   1       81.40       73.52      2.58 o
  14   1   1       71.26       69.34      2.68 o
  15   1   1       19.87       21.14      1.28 o
  16   1   1      245.38      256.50      4.51 o
  17   1   1        3.09        3.66      0.72 o
  18   1   1       65.26       72.26      2.58 o
  19   1   1       37.51       35.44      1.19 o
  20   1   1        6.39        8.65      0.82 o
 -19   2   1        6.01        5.44      0.63 o
 -18   2   1       47.21       50.95      1.44 o
 -17   2   1        1.03        1.54      0.43 o
 -16   2   1        9.39       10.57      1.00 o
 -15   2   1       10.61        6.54      0.81 o
 -14   2   1       71.95       64.22      2.55 o
 -13   2   1        6.71        6.61      1.07 o
 -12   2   1       22.01       19.55      1.47 o
 -11   2   1      163.41      146.53      3.45 o
 -10   2   1       10.83       10.23      0.84 o
  -9   2   1      422.65      417.96      5.25 o
  -8   2   1     1054.67     1059.17     21.33 o
  -7   2   1     1963.75     2046.23     10.31 o
  -6   2   1     1517.68     1650.28     20.14 o
  -5   2   1      627.94      698.27     26.17 o
  -4   2   1      146.57      140.60      6.37 o
  -3   2   1     2824.08     3033.47     36.99 o
  -2   2   1        7.16        9.88      2.32 o
  -1   2   1      268.27      290.02     11.06 o
   0   2   1       20.35       22.86      3.13 o
   1   2   1       14.41       15.43      2.64 o
   2   2   1      303.52      342.17     11.83 o
   3   2   1      606.76      642.25     16.72 o
   4   2   1      525.15      592.84     15.97 o
   5   2   1       14.93       11.79      2.46 o
   6   2   1      516.10      543.80      7.82 o
   7   2   1      655.71      695.74     12.53 o
   8   2   1       92.91       90.57      2.41 o
   9   2   1       43.18       42.34      1.75 o
  10   2   1       36.83       32.29      1.67 o
  11   2   1      402.09      393.36      7.70 o
  12   2   1        2.49        1.62      0.82 o
  13   2   1        6.32        4.27      0.88 o
  14   2   1       63.84       63.21      2.25 o
  15   2   1       44.52       44.42      1.50 o
  16   2   1        5.81        5.16      0.62 o
  17   2   1       17.69       21.68      1.05 o
  18   2   1       56.41       56.40      2.18 o
 -17   3   1        1.12        1.07      0.61 o
 -16   3   1        2.20        1.98      0.43 o
 -15   3   1        0.91        0.24      0.45 o
 -14   3   1        9.93        8.62      0.80 o
 -13   3   1        5.49        4.12      0.79 o
 -12   3   1        7.69        5.78      0.87 o
 -11   3   1       16.18       14.75      1.28 o
 -10   3   1       65.43       60.89      2.22 o
  -9   3   1      111.87      104.35      2.85 o
  -8   3   1       18.95       17.49      1.17 o
  -7   3   1        0.43        0.94      0.42 o
  -6   3   1      593.32      581.30      6.28 o
  -5   3   1       76.01       71.38      1.98 o
  -4   3   1       21.06       23.90      1.17 o
  -3   3   1      118.30      121.04      2.93 o
  -2   3   1      122.65      123.70      3.42 o
  -1   3   1       14.75       16.72      1.55 o
   0   3   1       13.18       14.08      0.88 o
   1   3   1       19.48       24.50      1.16 o
   2   3   1       21.81       17.37      1.02 o
   3   3   1      165.73      177.39      3.34 o
   4   3   1       15.25       13.63      0.96 o
   5   3   1        6.10        6.19      0.79 o
   6   3   1       19.29       19.33      1.23 o
   7   3   1      117.72      112.37      2.57 o
   8   3   1      156.50      151.01      3.16 o
   9   3   1        2.73        1.58      0.58 o
  10   3   1        9.54        8.78      0.83 o
  11   3   1       41.99       38.88      1.80 o
  12   3   1       35.20       33.01      1.57 o
  13   3   1        0.01        0.23      0.58 o
  14   3   1        2.00        1.52      0.47 o
  15   3   1       19.66       16.36      0.94 o
  16   3   1        0.69       -0.15      0.39 o
 -12   4   1       28.10       19.73      1.86 o
 -11   4   1       41.62       34.99      2.18 o
 -10   4   1       11.58       10.58      1.36 o
  -9   4   1        7.65        3.72      0.96 o
  -8   4   1      101.89       89.04      4.06 o
  -7   4   1      116.77      110.64      4.60 o
  -6   4   1        0.85        1.01      0.84 o
  -5   4   1       13.09       15.39      1.82 o
  -4   4   1        7.78        7.23      1.03 o
  -3   4   1        8.41        7.05      0.87 o
  -2   4   1       27.64       27.93      1.62 o
  -1   4   1        6.21        4.74      0.75 o
   0   4   1      316.05      358.11      7.04 o
   1   4   1      106.21      111.77      3.71 o
   2   4   1       92.66      101.18      2.98 o
   3   4   1       75.43       82.44      2.71 o
   4   4   1       15.75       15.72      1.41 o
   5   4   1       92.14       96.13      3.37 o
   6   4   1       38.88       39.44      2.17 o
   7   4   1       70.25       64.36      2.69 o
   8   4   1        1.42        1.91      0.63 o
   9   4   1        7.09        7.24      0.91 o
  10   4   1       18.03       18.64      1.15 o
  11   4   1        0.56        2.53      0.72 o
  12   4   1        1.81        1.25      0.51 o
 -21   0   2        0.94        1.29      0.81 o
 -20   0   2        1.96        2.23      0.82 o
 -19   0   2      200.12      206.70      4.83 o
 -18   0   2      306.76      308.75      5.25 o
 -17   0   2       56.85       61.77      2.48 o
 -16   0   2      239.06      247.74      5.63 o
 -15   0   2        2.30        3.56      0.93 o
 -14   0   2      139.15      130.75      3.78 o
 -13   0   2     1590.54     1609.82     54.78 o
 -12   0   2      271.24      267.33      4.13 o
 -11   0   2       21.97       22.47      1.37 o
 -10   0   2     1554.57     1621.64     35.61 o
  -9   0   2      133.59      167.30     10.57 o
  -8   0   2       13.65       11.87      2.85 o
  -7   0   2       14.39       19.06      2.16 o
  -6   0   2     1440.74     1430.11     16.68 o
  -5   0   2      349.86      401.64      8.13 o
  -4   0   2       42.91       62.60      2.86 o
  -3   0   2     6200.39     5984.45    114.31 o
  -2   0   2      156.59      170.13      7.02 o
  -1   0   2     4989.84     5277.87     36.15 o
   0   0   2       49.90       53.10      2.35 o
   1   0   2    13575.54    12361.34    257.44 o
   2   0   2      181.45      156.12      6.34 o
   3   0   2      106.56      107.44      3.95 o
   4   0   2      190.30      158.16      4.40 o
   5   0   2     3989.07     3687.38     32.61 o
   6   0   2     1455.45     1325.94     19.13 o
   7   0   2      427.69      393.95     18.04 o
   8   0   2        4.14        8.40      3.34 o
   9   0   2      211.82      224.70      4.87 o
  10   0   2        3.20        6.30      1.32 o
  11   0   2       14.08       15.14      1.24 o
  12   0   2      467.99      472.00     13.94 o
  13   0   2      158.65      152.34      6.25 o
  14   0   2      297.56      301.75      8.20 o
  15   0   2      516.29      520.39     11.44 o
  16   0   2      293.02      305.24     10.69 o
  17   0   2      107.30      116.25      3.82 o
  18   0   2        0.01        0.52      0.57 o
  19   0   2        9.17        7.76      1.07 o
  20   0   2        3.75        2.69      0.94 o
 -21   1   2        4.32        3.69      0.70 o
 -20   1   2        0.76        3.01      0.68 o
 -19   1   2        0.18       -0.02      0.49 o
 -18   1   2        4.84        5.11      1.35 o
 -17   1   2       53.93       48.67      1.79 o
 -16   1   2        0.02        0.08      0.43 o
 -15   1   2       55.99       48.82      1.56 o
 -14   1   2        0.97        0.68      0.41 o
 -13   1   2      224.84      228.94      2.98 o
 -12   1   2        6.66        7.43      0.58 o
 -11   1   2      153.64      153.46      2.83 o
 -10   1   2      574.12      614.41      6.75 o
  -9   1   2      325.97      298.58     11.99 o
  -8   1   2        5.25        3.53      1.04 o
  -7   1   2      243.22      237.78      8.26 o
  -6   1   2     1675.21     1678.53     21.54 o
  -5   1   2        4.33        4.06      1.28 o
  -4   1   2        7.71        8.77      1.68 o
  -3   1   2        1.11        4.27      1.36 o
  -2   1   2     5647.27     5439.81     28.32 o
  -1   1   2      108.28       94.34      4.48 o
   0   1   2      165.68      157.06      5.49 o
   1   1   2       13.60       13.59      1.74 o
   2   1   2     2147.33     2234.37     35.04 o
   3   1   2      465.81      431.51     43.77 o
   4   1   2      193.80      192.42      5.45 o
   5   1   2       85.59       82.09      4.82 o
   6   1   2       44.67       42.19      3.63 o
   7   1   2       98.19       93.42      4.80 o
   8   1   2      110.64       96.98      7.32 o
   9   1   2       45.03       51.90      2.18 o
  10   1   2      111.51       91.97      2.36 o
  11   1   2       23.14       24.47      1.23 o
  12   1   2      373.05      366.15      4.40 o
  13   1   2       43.62       41.17      1.79 o
  14   1   2       14.51       13.60      1.26 o
  15   1   2       28.34       29.34      1.58 o
  16   1   2        1.87        1.72      0.67 o
  17   1   2      103.01      102.97      2.98 o
  18   1   2       69.96       68.34      1.90 o
  19   1   2       38.45       41.74      1.89 o
 -19   2   2       11.00       10.41      0.95 o
 -18   2   2       21.67       24.61      1.25 o
 -17   2   2       38.84       32.74      1.55 o
 -16   2   2       13.40       11.57      0.93 o
 -15   2   2       31.55       30.51      1.84 o
 -14   2   2      116.29      101.53      3.17 o
 -13   2   2      225.17      215.40      6.48 o
 -12   2   2      100.18       91.82      2.77 o
 -11   2   2        9.49        7.75      1.34 o
 -10   2   2      109.27      103.95      2.77 o
  -9   2   2      406.48      386.13      4.63 o
  -8   2   2      241.63      221.42      3.19 o
  -7   2   2      304.78      358.62      4.94 o
  -6   2   2      137.83      150.05      3.08 o
  -5   2   2     3274.07     3459.48    101.41 o
  -4   2   2       21.18       24.69      2.92 o
  -3   2   2       37.11       34.95      3.34 o
  -2   2   2       77.48       78.53      6.05 o
  -1   2   2       95.00      101.00      6.71 o
   0   2   2        1.50        1.13      1.22 o
   1   2   2      163.72      179.47      8.61 o
   2   2   2      103.19      118.15      6.99 o
   3   2   2      125.40      140.98      7.74 o
   4   2   2      253.10      279.24     10.71 o
   5   2   2      132.81      145.12      3.29 o
   6   2   2      220.80      235.46      4.23 o
   7   2   2       34.44       39.04      1.55 o
   8   2   2       93.59       89.69      2.55 o
   9   2   2      158.84      147.03      3.21 o
  10   2   2       65.85       64.44      2.09 o
  11   2   2      131.43      128.69      2.74 o
  12   2   2       32.63       35.27      2.69 o
  13   2   2       83.70       83.68      2.45 o
  14   2   2       14.53       13.13      0.94 o
  15   2   2       22.17       18.28      0.97 o
  16   2   2        7.13        5.85      0.61 o
  17   2   2       27.72       28.08      1.21 o
  18   2   2       59.06       61.85      1.99 o
 -17   3   2       22.86       17.02      1.41 o
 -16   3   2        9.49       10.09      0.73 o
 -15   3   2       18.44       15.66      1.00 o
 -14   3   2       21.37       20.46      1.55 o
 -13   3   2      120.67      114.89      3.80 o
 -12   3   2      191.76      183.36      4.27 o
 -11   3   2      133.85      124.82      3.57 o
 -10   3   2      206.90      196.66      4.48 o
  -9   3   2      332.11      319.82      4.91 o
  -8   3   2     1129.28     1076.47      9.63 o
  -7   3   2      169.06      168.06      3.37 o
  -6   3   2      160.00      162.89      3.75 o
  -5   3   2      126.89      124.61      2.69 o
  -4   3   2       85.89       91.93      2.44 o
  -3   3   2       57.10       59.12      1.89 o
  -2   3   2      129.83      138.77      3.52 o
  -1   3   2       44.12       48.61      2.07 o
   0   3   2       46.86       49.39      1.87 o
   1   3   2      223.88      244.32      4.68 o
   2   3   2      496.94      527.76      9.76 o
   3   3   2      187.18      182.34      4.18 o
   4   3   2       85.63       81.33      2.26 o
   5   3   2       18.58       16.93      1.12 o
   6   3   2       45.15       45.97      2.00 o
   7   3   2       49.88       50.21      1.96 o
   8   3   2        0.01        0.67      0.51 o
   9   3   2       42.34       43.81      1.71 o
  10   3   2      187.72      185.90      3.88 o
  11   3   2      131.18      127.61      2.84 o
  12   3   2        0.01        0.22      0.47 o
  13   3   2        0.11        0.53      0.39 o
  14   3   2        0.00       -0.27      0.35 o
  15   3   2        7.74        6.72      0.79 o
 -12   4   2        3.07        3.95      1.37 o
 -11   4   2      247.69      228.63      5.60 o
 -10   4   2       22.72       19.66      1.79 o
  -9   4   2       45.13       38.57      2.62 o
  -8   4   2      122.57      123.68      4.76 o
  -7   4   2        4.98        2.49      1.54 o
  -6   4   2       44.34       40.00      2.19 o
  -5   4   2       27.82       28.47      2.10 o
  -4   4   2       30.58       33.09      2.01 o
  -3   4   2        1.00        0.83      0.59 o
  -2   4   2        2.49        2.65      0.66 o
  -1   4   2        7.31        7.77      0.92 o
   0   4   2       13.25       13.17      1.38 o
   1   4   2        0.14        0.36      0.58 o
   2   4   2        1.23        2.12      0.71 o
   3   4   2       33.21       35.06      1.77 o
   4   4   2        4.31        5.35      0.88 o
   5   4   2        5.99        6.27      0.96 o
   6   4   2        2.05        1.97      0.56 o
   7   4   2      253.90      267.21      5.81 o
   8   4   2      136.56      139.82      2.83 o
   9   4   2        0.31        0.69      0.40 o
  10   4   2        5.58        4.37      0.67 o
  11   4   2       18.12       17.19      1.38 o
 -21   1   3       57.07       68.11      3.47 o
 -20   1   3        6.88        7.90      1.16 o
 -19   1   3        7.86        6.90      0.80 o
 -18   1   3       30.08       32.20      1.52 o
 -17   1   3      562.52      571.21      7.40 o
 -16   1   3       58.92       60.20      1.76 o
 -15   1   3       23.99       26.85      1.20 o
 -14   1   3        0.73        0.61      0.42 o
 -13   1   3      258.63      249.84      4.33 o
 -12   1   3       75.27       74.26      1.88 o
 -11   1   3        1.06        2.53      0.47 o
 -10   1   3      433.11      432.82      6.20 o
  -9   1   3       13.03       10.83      1.83 o
  -8   1   3      230.72      268.66      8.22 o
  -7   1   3       60.24       48.30      4.31 o
  -6   1   3     1544.78     1523.33     27.41 o
  -5   1   3      186.01      177.99      7.66 o
  -4   1   3      637.69      660.02     14.06 o
  -3   1   3      745.41      707.19     14.14 o
  -2   1   3      261.94      227.54      7.79 o
  -1   1   3       88.74       91.70      3.88 o
   0   1   3      581.59      589.04      9.37 o
   1   1   3     2107.45     2122.04     24.46 o
   2   1   3      365.56      393.69      9.63 o
   3   1   3      699.47      732.93     10.90 o
   4   1   3        0.10        0.50      0.84 o
   5   1   3      404.60      407.15     10.27 o
   6   1   3      256.95      278.94     19.60 o
   7   1   3       36.93       33.27      4.09 o
   8   1   3        3.20        2.67      0.36 o
   9   1   3       96.67      118.49      2.11 o
  10   1   3       96.84       91.73      1.67 o
  11   1   3       41.14       44.65      1.38 o
  12   1   3       13.95       17.11      1.09 o
  13   1   3      257.84      258.56      4.93 o
  14   1   3       77.63       76.59      2.73 o
  15   1   3       17.70       17.82      1.64 o
  16   1   3      147.49      148.86      3.26 o
  17   1   3       65.16       62.39      2.09 o
  18   1   3        7.94        5.94      0.60 o
  19   1   3       22.45       22.51      1.51 o
 -19   2   3        0.00       -0.05      0.46 o
 -18   2   3       11.79       11.66      0.96 o
 -17   2   3        1.30        0.48      0.49 o
 -16   2   3       21.63       24.56      1.63 o
 -15   2   3        0.44        0.41      0.55 o
 -14   2   3      244.90      220.07      4.62 o
 -13   2   3      289.90      278.78      5.17 o
 -12   2   3       56.72       50.53      2.09 o
 -11   2   3       13.09       12.24      0.95 o
 -10   2   3      126.80      120.90      4.42 o
  -9   2   3       19.39       17.28      0.96 o
  -8   2   3        6.28        7.48      0.81 o
  -7   2   3      283.59      297.39      3.57 o
  -6   2   3      422.54      461.21      8.13 o
  -5   2   3      333.53      395.83      7.64 o
  -4   2   3        0.72        2.05      1.59 o
  -3   2   3      438.05      471.15     12.31 o
  -2   2   3      469.57      460.26     12.07 o
  -1   2   3      309.24      302.82      9.67 o
   0   2   3       84.26      101.79      6.68 o
   1   2   3      202.07      205.40     12.10 o
   2   2   3      307.87      353.08     11.93 o
   3   2   3       14.92       11.29      1.06 o
   4   2   3       94.94       85.73      2.80 o
   5   2   3        0.23        0.73      0.55 o
   6   2   3       31.68       26.97      1.36 o
   7   2   3       27.05       25.82      1.57 o
   8   2   3        0.31       -0.02      0.76 o
   9   2   3      363.16      365.22      4.49 o
  10   2   3      171.93      167.81      3.12 o
  11   2   3       64.53       66.40      1.88 o
  12   2   3       82.05       79.46      2.17 o
  13   2   3       18.74       19.59      1.20 o
  14   2   3       24.65       20.15      1.10 o
  15   2   3        0.29        1.13      0.36 o
  16   2   3       31.48       33.14      1.34 o
  17   2   3        0.83        0.33      0.38 o
 -17   3   3       10.66       11.02      1.17 o
 -16   3   3       11.46        8.23      0.69 o
 -15   3   3        0.01        0.46      0.43 o
 -14   3   3       27.98       22.67      1.65 o
 -13   3   3        0.33        0.24      0.63 o
 -12   3   3       10.70       10.83      1.32 o
 -11   3   3        1.30        1.14      0.76 o
 -10   3   3      173.22      165.26      4.83 o
  -9   3   3       75.66       73.98      2.72 o
  -8   3   3      190.66      192.82      3.97 o
  -7   3   3       32.12       29.16      1.54 o
  -6   3   3       42.75       43.09      1.73 o
  -5   3   3       20.75       19.86      1.51 o
  -4   3   3        7.94        8.41      0.87 o
  -3   3   3        0.26        1.61      0.50 o
  -2   3   3       63.56       65.96      2.23 o
  -1   3   3        3.39        4.47      0.73 o
   0   3   3        3.11        1.97      0.48 o
   1   3   3        4.23        5.90      0.61 o
   2   3   3       61.83       69.63      1.97 o
   3   3   3       27.05       31.33      1.53 o
   4   3   3       10.01        7.46      1.08 o
   5   3   3        4.10        4.01      0.62 o
   6   3   3       11.21       11.17      1.02 o
   7   3   3      221.86      224.47      4.76 o
   8   3   3       75.87       80.15      2.26 o
   9   3   3       83.46       86.26      2.19 o
  10   3   3        2.82        3.24      0.55 o
  11   3   3       22.27       19.34      0.96 o
  12   3   3      139.90      139.91      3.24 o
  13   3   3        2.43        2.33      0.39 o
  14   3   3        2.84        3.24      0.62 o
  15   3   3        7.29        7.07      1.04 o
 -12   4   3       89.10       85.00      4.54 o
 -11   4   3       11.73       10.15      1.26 o
 -10   4   3       42.57       43.81      2.64 o
  -9   4   3        1.62        2.56      0.86 o
  -8   4   3       50.90       43.78      2.83 o
  -7   4   3        0.05        0.02      0.70 o
  -6   4   3        4.39        4.08      0.82 o
  -5   4   3       42.04       40.34      2.24 o
  -4   4   3       71.72       74.79      3.01 o
  -3   4   3      121.71      129.44      3.32 o
  -2   4   3       44.19       46.61      2.37 o
  -1   4   3        0.59       -0.10      0.47 o
   0   4   3        0.05        0.17      0.50 o
   1   4   3      113.35      121.01      3.78 o
   2   4   3       39.71       37.65      2.12 o
   3   4   3       13.47       12.54      1.65 o
   4   4   3       29.22       32.06      1.60 o
   5   4   3        3.82        3.80      0.65 o
   6   4   3       80.84       90.07      2.57 o
   7   4   3        0.41        0.84      0.43 o
   8   4   3        6.14        5.33      0.62 o
   9   4   3        0.00        0.04      0.37 o
  10   4   3        2.77        2.87      0.53 o
 -21   0   4      218.50      256.79      7.15 o
 -20   0   4        7.81        9.93      0.98 o
 -19   0   4       68.53       66.33      2.66 o
 -18   0   4      103.82      108.52      3.58 o
 -17   0   4      259.63      256.90      5.65 o
 -16   0   4        5.37        6.04      1.00 o
 -15   0   4        0.90        0.74      0.67 o
 -14   0   4       79.64       79.65      3.13 o
 -13   0   4      389.66      367.84      5.98 o
 -12   0   4      340.14      354.02      5.05 o
 -11   0   4      296.56      300.70      3.88 o
 -10   0   4      906.07      912.81     10.50 o
  -9   0   4        0.70        1.62      1.72 o
  -8   0   4       26.00       24.70      2.48 o
  -7   0   4      604.23      578.30     10.49 o
  -6   0   4     1377.57     1336.98     13.56 o
  -5   0   4      228.69      196.12      4.45 o
  -4   0   4     5363.44     5296.63     57.65 o
  -3   0   4     1827.82     1833.23     33.28 o
  -2   0   4       11.17       11.81      2.91 o
  -1   0   4      540.76      490.45     15.94 o
   0   0   4        0.46        2.98      0.92 o
   1   0   4       13.66        6.37      1.26 o
   2   0   4      593.34      492.44     10.50 o
   3   0   4      868.83      983.59     33.06 o
   4   0   4      179.34      141.82      9.14 o
   5   0   4      371.59      332.36     15.91 o
   6   0   4      861.02      899.23     27.97 o
   7   0   4      275.84      282.35      9.28 o
   8   0   4       59.25       59.16      2.20 o
   9   0   4      122.17      111.33      3.16 o
  10   0   4      135.14      151.64      4.16 o
  11   0   4       85.65       86.93      2.59 o
  12   0   4       19.61       17.60      1.83 o
  13   0   4      424.83      442.87     15.77 o
  14   0   4       13.90       11.00      2.21 o
  15   0   4      687.07      702.57     15.37 o
  16   0   4      202.09      221.56      5.96 o
  17   0   4       53.31       49.85      2.60 o
  18   0   4       62.67       70.80      2.63 o
 -21   1   4       15.49       14.72      1.25 o
 -20   1   4       17.92       20.84      2.26 o
 -19   1   4        1.39       -0.35      0.92 o
 -18   1   4       13.43       12.30      1.29 o
 -17   1   4       29.87       31.83      1.51 o
 -16   1   4      186.62      172.81      3.49 o
 -15   1   4       20.81       19.73      1.24 o
 -14   1   4       72.18       69.05      1.88 o
 -13   1   4       73.55       71.93      1.88 o
 -12   1   4       26.30       26.53      1.24 o
 -11   1   4       13.42       14.84      0.92 o
 -10   1   4      125.92      127.53      2.50 o
  -9   1   4       26.27       32.92      1.48 o
  -8   1   4        6.63        6.90      1.56 o
  -7   1   4      695.26      678.72     17.15 o
  -6   1   4      334.07      336.99     11.73 o
  -5   1   4       51.22       52.09      4.58 o
  -4   1   4        8.46        6.85      1.94 o
  -3   1   4      164.20      149.19      5.87 o
  -2   1   4       90.23       72.59      3.99 o
  -1   1   4     1108.15     1096.85     11.23 o
   0   1   4      548.17      536.22     10.84 o
   1   1   4       32.14       31.05      2.71 o
   2   1   4       34.34       39.86      2.50 o
   3   1   4      482.63      480.08     12.52 o
   4   1   4       72.42       67.08      4.96 o
   5   1   4       57.79       54.70      4.61 o
   6   1   4      277.51      276.57      3.74 o
   7   1   4       37.53       45.15      1.11 o
   8   1   4        6.35        6.70      0.58 o
   9   1   4       38.96       42.32      1.06 o
  10   1   4      307.80      299.62      3.98 o
  11   1   4        0.37        0.03      0.41 o
  12   1   4      246.46      254.28      4.16 o
  13   1   4      215.79      222.07      5.32 o
  14   1   4        1.08        0.42      0.51 o
  15   1   4        7.11        5.38      1.22 o
  16   1   4       44.15       49.74      1.90 o
  17   1   4        0.09       -0.07      0.38 o
  18   1   4       75.38       81.74      2.93 o
 -19   2   4       16.19       17.44      1.16 o
 -18   2   4       28.48       31.86      1.56 o
 -17   2   4       30.73       30.34      1.75 o
 -16   2   4       23.61       22.69      1.48 o
 -15   2   4       31.73       31.25      1.80 o
 -14   2   4        0.49        1.31      0.60 o
 -13   2   4      135.16      124.92      3.15 o
 -12   2   4       17.48       14.74      1.11 o
 -11   2   4       90.39       86.50      3.03 o
 -10   2   4        0.09        0.96      0.82 o
  -9   2   4       35.84       36.92      1.33 o
  -8   2   4      223.73      213.40      3.15 o
  -7   2   4      573.64      571.64      7.36 o
  -6   2   4      320.14      354.54      4.28 o
  -5   2   4        2.66        4.33      0.56 o
  -4   2   4       51.83       63.62      2.12 o
  -3   2   4       23.24       28.19      1.41 o
  -2   2   4       88.62       99.46      2.31 o
  -1   2   4      122.51      130.78      2.92 o
   0   2   4      422.23      471.46      7.61 o
   1   2   4       86.89       95.34      3.26 o
   2   2   4      605.83      661.91      7.32 o
   3   2   4       35.21       31.15      1.13 o
   4   2   4       67.98       67.64      2.00 o
   5   2   4       10.86       11.75      0.80 o
   6   2   4        0.62        1.53      0.67 o
   7   2   4        9.76        8.22      0.80 o
   8   2   4      133.15      125.77      2.47 o
   9   2   4      188.23      179.62      3.02 o
  10   2   4      195.58      189.39      3.19 o
  11   2   4       14.09       13.11      0.94 o
  12   2   4       33.50       34.53      1.81 o
  13   2   4        0.11        0.10      0.71 o
  14   2   4        3.36        3.60      0.75 o
  15   2   4        2.06        2.65      0.72 o
  16   2   4        2.53        1.22      0.39 o
 -17   3   4       10.08       13.44      0.86 o
 -16   3   4        5.68        5.25      0.63 o
 -15   3   4        2.73        2.61      0.49 o
 -14   3   4      106.71      106.33      3.39 o
 -13   3   4        0.23        0.66      0.61 o
 -12   3   4       10.10       11.63      1.34 o
 -11   3   4      113.29      116.14      3.97 o
 -10   3   4      210.26      202.16      4.07 o
  -9   3   4      182.84      187.37      3.96 o
  -8   3   4       33.70       38.47      1.85 o
  -7   3   4       31.53       31.79      1.47 o
  -6   3   4       18.50       16.35      1.17 o
  -5   3   4       21.46       22.36      1.33 o
  -4   3   4      122.56      116.53      3.16 o
  -3   3   4      522.72      508.42      6.46 o
  -2   3   4      150.54      142.28      3.38 o
  -1   3   4       17.74       22.65      1.49 o
   0   3   4        1.05        1.21      0.42 o
   1   3   4      171.05      179.82      3.28 o
   2   3   4       13.80       15.50      1.01 o
   3   3   4        0.53        0.77      0.75 o
   4   3   4       18.33       20.31      1.33 o
   5   3   4       97.46      100.91      5.05 o
   6   3   4       28.98       27.51      1.65 o
   7   3   4      220.52      219.27      3.85 o
   8   3   4       21.85       21.75      1.27 o
   9   3   4        6.43        5.65      0.74 o
  10   3   4      227.38      224.45      3.39 o
  11   3   4       15.38       17.22      1.11 o
  12   3   4        0.04        0.75      0.41 o
  13   3   4        0.25        0.04      0.36 o
  14   3   4        2.27        0.67      0.70 o
 -12   4   4        0.01       -0.11      0.41 o
 -11   4   4        0.10       -0.07      0.54 o
 -10   4   4       50.43       44.30      4.20 o
  -9   4   4        7.62        6.46      1.14 o
  -8   4   4        2.61        2.00      0.83 o
  -7   4   4       36.97       37.43      2.07 o
  -6   4   4      252.83      256.00      5.69 o
  -5   4   4       61.76       66.89      2.82 o
  -4   4   4       33.83       32.12      1.68 o
  -3   4   4        7.16        8.44      0.92 o
  -2   4   4       25.62       27.21      1.82 o
  -1   4   4       12.65       10.32      1.13 o
   0   4   4        0.25       -0.47      0.47 o
   1   4   4        0.42        0.11      0.50 o
   2   4   4        6.65        5.69      1.15 o
   3   4   4        3.97        3.68      0.74 o
   4   4   4      246.23      251.13      6.14 o
   5   4   4       10.92       10.57      0.87 o
   6   4   4       10.13        9.12      0.80 o
   7   4   4       27.65       27.91      1.27 o
   8   4   4      115.89      111.56      2.35 o
   9   4   4        4.02        4.86      0.82 o
 -21   1   5       30.33       32.27      3.08 o
 -20   1   5        5.95        7.44      0.76 o
 -19   1   5        7.16        6.78      1.23 o
 -18   1   5        1.85        1.04      0.56 o
 -17   1   5        0.31       -0.45      0.62 o
 -16   1   5        1.75        2.46      0.69 o
 -15   1   5        9.01        9.90      1.22 o
 -14   1   5        1.45        0.41      0.49 o
 -13   1   5       21.74       21.94      1.07 o
 -12   1   5      526.55      493.84      4.25 o
 -11   1   5      390.24      389.19      3.94 o
 -10   1   5      274.88      281.43      3.13 o
  -9   1   5      226.44      228.45      3.21 o
  -8   1   5       33.02       37.72      1.64 o
  -7   1   5      288.81      298.61     12.37 o
  -6   1   5       99.97      105.06      7.12 o
  -5   1   5       89.34       86.97      5.23 o
  -4   1   5      293.65      311.48      9.40 o
  -3   1   5      308.31      285.60      8.66 o
  -2   1   5      485.71      461.11     10.61 o
  -1   1   5      225.47      247.47      7.44 o
   0   1   5      299.57      264.58      8.38 o
   1   1   5      115.17      122.21      4.42 o
   2   1   5       35.96       31.11      3.37 o
   3   1   5      848.51      834.95     35.74 o
   4   1   5       29.60       37.07      2.41 o
   5   1   5       17.21       15.51      0.79 o
   6   1   5       35.40       29.02      0.93 o
   7   1   5      585.86      617.37      5.04 o
   8   1   5       71.92       76.09      1.53 o
   9   1   5       41.39       42.63      1.32 o
  10   1   5      199.52      195.80      3.01 o
  11   1   5       99.70       91.58      2.88 o
  12   1   5       29.16       30.01      1.71 o
  13   1   5       86.55       85.04      2.69 o
  14   1   5       55.85       56.30      6.61 o
  15   1   5        3.98        1.76      0.73 o
  16   1   5       67.33       71.79      3.20 o
  17   1   5       78.60       88.82      4.44 o
 -19   2   5       13.48       18.45      1.21 o
 -18   2   5       26.06       32.69      1.55 o
 -17   2   5        0.14        0.39      0.87 o
 -16   2   5        5.90        3.23      0.72 o
 -15   2   5       51.19       51.16      2.59 o
 -14   2   5      112.50      112.32      3.43 o
 -13   2   5       96.66      103.29      3.70 o
 -12   2   5        0.96        0.75      0.59 o
 -11   2   5       11.84       11.75      1.10 o
 -10   2   5      116.25      118.20      2.85 o
  -9   2   5      585.69      557.41      5.90 o
  -8   2   5        6.67        5.25      0.57 o
  -7   2   5      388.21      383.65      4.16 o
  -6   2   5      219.24      218.61      3.04 o
  -5   2   5        0.93        0.50      0.33 o
  -4   2   5        0.65        2.56      0.54 o
  -3   2   5      172.76      193.33      6.94 o
  -2   2   5       87.47       89.80      1.91 o
  -1   2   5       36.15       29.94      1.21 o
   0   2   5       53.14       53.71      1.70 o
   1   2   5      378.08      400.00      4.58 o
   2   2   5       16.40       20.00      0.85 o
   3   2   5        3.27        1.53      0.30 o
   4   2   5       64.90       59.44      1.47 o
   5   2   5      102.11       98.61      1.97 o
   6   2   5      378.25      383.21      5.91 o
   7   2   5      121.40      118.79      2.38 o
   8   2   5      106.37      105.85      2.19 o
   9   2   5      115.20      114.35      2.55 o
  10   2   5      416.27      401.31      4.75 o
  11   2   5        7.78        8.14      0.89 o
  12   2   5       13.84       14.01      1.19 o
  13   2   5        0.05        0.04      0.53 o
  14   2   5        6.39        5.89      0.82 o
  15   2   5       17.40       19.65      1.42 o
  16   2   5        3.22        2.65      0.49 o
 -16   3   5        5.31        6.13      0.58 o
 -15   3   5        1.91       -0.45      0.45 o
 -14   3   5        7.41        8.13      1.02 o
 -13   3   5       15.51       14.00      1.32 o
 -12   3   5        0.24       -0.25      0.47 o
 -11   3   5        2.53        2.12      0.62 o
 -10   3   5      145.91      140.43      3.38 o
  -9   3   5       34.39       37.33      1.80 o
  -8   3   5       20.76       21.23      1.39 o
  -7   3   5       24.40       24.94      1.53 o
  -6   3   5      319.97      318.19      5.63 o
  -5   3   5       20.33       21.19      1.23 o
  -4   3   5       35.64       36.39      2.14 o
  -3   3   5       52.29       48.60      2.35 o
  -2   3   5        1.22        0.37      0.43 o
  -1   3   5        5.99        7.02      0.69 o
   0   3   5        8.14       10.54      1.02 o
   1   3   5       25.90       24.57      1.33 o
   2   3   5       55.70       59.90      2.01 o
   3   3   5       40.60       38.09      1.92 o
   4   3   5        2.55        2.45      0.53 o
   5   3   5       93.96       93.33      2.68 o
   6   3   5        7.66        7.96      0.85 o
   7   3   5       29.01       26.29      1.38 o
   8   3   5        1.96        1.42      0.50 o
   9   3   5       69.72       68.76      2.07 o
  10   3   5        4.33        4.39      0.57 o
  11   3   5        0.32        0.40      0.46 o
  12   3   5       21.35       23.73      1.24 o
  13   3   5       34.02       38.65      1.98 o
 -12   4   5       31.64       33.63      1.53 o
 -11   4   5       17.56       18.50      2.55 o
 -10   4   5        3.26        2.84      0.86 o
  -9   4   5        4.84        1.93      0.91 o
  -8   4   5        1.89        1.21      0.52 o
  -7   4   5        0.04       -0.02      0.47 o
  -6   4   5        0.02       -0.15      0.55 o
  -5   4   5       34.52       36.62      1.72 o
  -4   4   5       32.90       32.45      1.66 o
  -3   4   5       29.76       33.24      1.67 o
  -2   4   5        3.07        1.22      0.48 o
  -1   4   5        8.48        9.63      1.42 o
   0   4   5        7.80        7.05      0.99 o
   1   4   5       36.40       30.29      1.82 o
   2   4   5        9.35       11.44      1.14 o
   3   4   5        0.00       -0.04      0.59 o
   4   4   5       25.98       22.80      1.18 o
   5   4   5       13.23       13.35      1.04 o
   6   4   5       18.29       16.23      0.94 o
   7   4   5        0.65        1.51      0.42 o
   8   4   5        5.98        6.02      0.64 o
 -21   0   6        1.87        1.90      0.90 o
 -20   0   6        0.46        0.87      0.68 o
 -19   0   6       15.56       15.39      1.79 o
 -18   0   6      225.73      226.51     10.28 o
 -17   0   6      330.33      337.51     11.94 o
 -16   0   6      379.99      409.50     13.45 o
 -15   0   6       14.72       14.50      2.85 o
 -14   0   6      340.54      342.67     12.00 o
 -13   0   6       52.95       50.90      2.85 o
 -12   0   6     1318.73     1268.07     14.16 o
 -11   0   6       84.77       77.39      2.10 o
 -10   0   6      200.14      185.35      3.11 o
  -9   0   6       45.93       44.07      1.48 o
  -8   0   6       39.32       38.90      1.49 o
  -7   0   6      897.79      941.83     32.02 o
  -6   0   6       58.93       51.97      7.56 o
  -5   0   6        9.73        7.10      3.39 o
  -4   0   6      503.39      528.06     22.59 o
  -3   0   6     1555.59     1585.89     38.26 o
  -2   0   6        0.04       -1.33      2.15 o
  -1   0   6      256.64      274.41     15.30 o
   0   0   6      247.42      258.77     14.59 o
   1   0   6     1625.26     1685.47     36.36 o
   2   0   6     2800.17     2953.61     31.01 o
   3   0   6     1112.21     1155.08     43.22 o
   4   0   6      149.46      181.48      5.62 o
   5   0   6       37.46       39.31      1.69 o
   6   0   6       21.17       22.30      1.40 o
   7   0   6      163.44      174.63      3.38 o
   8   0   6        0.55        1.08      0.53 o
   9   0   6      112.25       99.82      3.17 o
  10   0   6        1.55        0.60      0.53 o
  11   0   6      339.51      342.52     13.59 o
  12   0   6      332.96      346.85     11.18 o
  13   0   6      190.82      197.67      5.76 o
  14   0   6       53.11       59.26      2.93 o
  15   0   6       43.00       40.03      2.71 o
  16   0   6       45.12       36.57      2.64 o
 -20   1   6        5.10        4.28      0.82 o
 -19   1   6       68.53       77.41      2.36 o
 -18   1   6        1.03        1.80      0.63 o
 -17   1   6       50.31       52.14      2.27 o
 -16   1   6       23.62       23.69      1.30 o
 -15   1   6      422.51      426.52      5.23 o
 -14   1   6      293.98      282.01      4.57 o
 -13   1   6      140.94      140.08      2.26 o
 -12   1   6       80.36       74.96      1.61 o
 -11   1   6      105.22       98.60      1.77 o
 -10   1   6       93.73       92.15      1.79 o
  -9   1   6      191.62      189.23      2.48 o
  -8   1   6        6.46        4.28      0.48 o
  -7   1   6      219.00      241.37      3.08 o
  -6   1   6      356.35      335.05      5.73 o
  -5   1   6       85.51       75.96      5.20 o
  -4   1   6      183.97      190.48      7.91 o
  -3   1   6      122.31      121.90      6.12 o
  -2   1   6      285.92      287.34      8.93 o
  -1   1   6      623.40      604.56     16.10 o
   0   1   6        0.24        0.88      1.36 o
   1   1   6       25.34       32.77      3.78 o
   2   1   6       16.42       17.72      0.76 o
   3   1   6        5.68        5.36      0.57 o
   4   1   6      506.13      544.82      5.66 o
   5   1   6      362.08      367.36      4.15 o
   6   1   6      171.35      160.39      2.30 o
   7   1   6       39.22       43.91      1.26 o
   8   1   6      208.72      200.22      2.85 o
   9   1   6      150.29      144.61      2.67 o
  10   1   6       30.18       30.07      1.56 o
  11   1   6        3.83        3.24      0.66 o
  12   1   6        0.67       -0.39      0.50 o
  13   1   6       26.68       23.47      1.64 o
  14   1   6       71.41       74.19      3.29 o
  15   1   6       39.17       47.18      2.38 o
  16   1   6        2.59        2.97      0.66 o
 -19   2   6        0.05        0.02      0.55 o
 -18   2   6       23.46       21.75      1.41 o
 -17   2   6       10.36       11.56      1.02 o
 -16   2   6        8.97        8.72      0.83 o
 -15   2   6        4.29        3.65      0.82 o
 -14   2   6        5.35        2.87      0.62 o
 -13   2   6        8.68        8.29      0.81 o
 -12   2   6        2.37        1.52      0.44 o
 -11   2   6      171.24      163.49      3.06 o
 -10   2   6       90.54       97.56      2.92 o
  -9   2   6      257.19      245.35      4.41 o
  -8   2   6       22.30       19.73      1.07 o
  -7   2   6        9.42       10.57      0.79 o
  -6   2   6       40.63       42.90      1.29 o
  -5   2   6       30.37       32.64      1.28 o
  -4   2   6       59.59       62.78      2.18 o
  -3   2   6       65.62       74.94      2.04 o
  -2   2   6       59.01       63.07      1.62 o
  -1   2   6      300.59      305.70      3.48 o
   0   2   6       61.68       60.14      1.36 o
   1   2   6       84.29       95.09      1.73 o
   2   2   6       13.59       12.09      0.67 o
   3   2   6      151.25      164.40      2.28 o
   4   2   6       33.10       33.74      1.16 o
   5   2   6       58.86       56.12      1.61 o
   6   2   6        9.73        6.07      0.59 o
   7   2   6       43.14       39.89      1.34 o
   8   2   6       25.04       22.53      1.09 o
   9   2   6        1.73        1.49      0.49 o
  10   2   6      126.73      120.27      5.01 o
  11   2   6       25.64       23.57      1.47 o
  12   2   6        1.50        0.30      0.55 o
  13   2   6       60.86       68.94      2.52 o
  14   2   6       36.64       42.98      1.90 o
  15   2   6       39.93       47.93      2.18 o
 -16   3   6        1.51        0.84      0.68 o
 -15   3   6       25.16       29.55      1.55 o
 -14   3   6       43.38       47.82      1.80 o
 -13   3   6        2.26        1.64      0.43 o
 -12   3   6        4.14        3.45      0.63 o
 -11   3   6       13.24       13.16      1.23 o
 -10   3   6        6.93        6.42      0.96 o
  -9   3   6        2.65        2.38      0.80 o
  -8   3   6      448.12      435.59      7.03 o
  -7   3   6        4.34        3.60      0.76 o
  -6   3   6        2.54        2.00      0.57 o
  -5   3   6       30.83       32.12      1.70 o
  -4   3   6        6.08        5.82      0.89 o
  -3   3   6       57.27       56.00      2.06 o
  -2   3   6       36.07       36.64      1.70 o
  -1   3   6        0.91       -0.01      0.50 o
   0   3   6        8.54        9.09      1.00 o
   1   3   6       31.24       33.82      1.62 o
   2   3   6      275.59      281.50      4.65 o
   3   3   6        7.99        6.91      0.68 o
   4   3   6        0.57        0.82      0.46 o
   5   3   6       91.96       85.83      2.39 o
   6   3   6       87.54       83.08      2.35 o
   7   3   6      123.74      132.95      2.90 o
   8   3   6        7.19        7.57      0.78 o
   9   3   6       56.65       55.80      1.77 o
  10   3   6        0.79        0.48      0.57 o
  11   3   6        4.34        3.42      0.61 o
  12   3   6       19.76       20.16      1.23 o
 -11   4   6        0.43        0.61      0.41 o
 -10   4   6        8.25        6.91      0.67 o
  -9   4   6       18.18       16.18      1.21 o
  -8   4   6        0.63        0.14      0.45 o
  -7   4   6        2.15        2.37      0.65 o
  -6   4   6        5.94        6.86      0.87 o
  -5   4   6      388.83      384.07      7.98 o
  -4   4   6        3.32        2.93      0.61 o
  -3   4   6       52.68       55.27      2.46 o
  -2   4   6        0.38        0.17      0.69 o
  -1   4   6       27.65       27.12      1.79 o
   0   4   6        0.11        0.77      0.44 o
   1   4   6        5.69        6.37      0.73 o
   2   4   6       27.37       25.03      1.26 o
   3   4   6        1.33        0.72      0.40 o
   4   4   6       35.04       40.35      1.65 o
   5   4   6       89.09       93.54      3.37 o
   6   4   6        2.97        2.41      0.43 o
   7   4   6        0.01        0.14      0.40 o
 -20   1   7        0.08       -0.04      0.69 o
 -19   1   7        7.38        7.10      0.95 o
 -18   1   7        2.64        1.51      0.61 o
 -17   1   7      154.16      168.15      4.02 o
 -16   1   7        2.70        3.04      0.71 o
 -15   1   7      183.57      192.83      4.48 o
 -14   1   7      150.85      152.27      3.06 o
 -13   1   7       59.91       64.40      1.86 o
 -12   1   7       65.69       63.62      1.78 o
 -11   1   7      132.88      124.54      2.25 o
 -10   1   7       53.95       45.90      1.28 o
  -9   1   7        2.09        2.43      0.40 o
  -8   1   7      245.78      251.26      2.76 o
  -7   1   7      309.01      332.15      4.18 o
  -6   1   7      105.97      130.72      1.98 o
  -5   1   7        7.47       11.86      0.68 o
  -4   1   7      354.93      355.33      3.15 o
  -3   1   7      279.82      271.10      3.37 o
  -2   1   7      918.78     1008.99      8.44 o
  -1   1   7      219.57      239.26      2.59 o
   0   1   7       95.51      121.61      1.89 o
   1   1   7      393.68      411.07      4.92 o
   2   1   7       76.92       84.34      2.01 o
   3   1   7       94.54       94.59      2.18 o
   4   1   7       39.38       45.91      1.57 o
   5   1   7       12.03       13.10      1.01 o
   6   1   7        3.78        4.03      0.61 o
   7   1   7        8.22        8.35      0.70 o
   8   1   7       63.35       65.06      1.88 o
   9   1   7      240.23      223.81      3.89 o
  10   1   7        1.25        1.28      0.56 o
  11   1   7      202.53      197.54      4.90 o
  12   1   7       43.65       44.42      2.26 o
  13   1   7       74.08       77.81      2.72 o
  14   1   7        0.54       -0.57      0.57 o
  15   1   7       31.47       32.32      2.68 o
 -18   2   7        6.22        9.22      1.41 o
 -17   2   7       17.68       15.64      1.90 o
 -16   2   7       35.84       35.20      2.02 o
 -15   2   7       37.38       37.73      2.67 o
 -14   2   7        1.08        0.51      0.52 o
 -13   2   7       38.51       31.40      1.57 o
 -12   2   7      258.09      256.65      5.06 o
 -11   2   7       12.09       10.87      0.91 o
 -10   2   7      250.30      257.79      4.89 o
  -9   2   7       31.63       33.14      1.74 o
  -8   2   7      118.77      117.45      2.40 o
  -7   2   7      419.52      410.56      4.39 o
  -6   2   7       43.10       37.98      1.37 o
  -5   2   7       16.81       13.77      0.84 o
  -4   2   7       34.48       32.58      1.34 o
  -3   2   7        7.13        6.03      0.56 o
  -2   2   7       15.98       14.74      0.73 o
  -1   2   7      121.89      121.50      1.91 o
   0   2   7       33.07       30.45      1.00 o
   1   2   7      129.94      126.98      2.03 o
   2   2   7       92.23       95.61      1.80 o
   3   2   7       13.12       12.87      0.77 o
   4   2   7      258.84      257.70      3.47 o
   5   2   7        8.01        7.93      0.65 o
   6   2   7        3.67        3.76      0.54 o
   7   2   7       23.71       23.50      1.12 o
   8   2   7      313.24      318.14      4.89 o
   9   2   7       37.03       37.33      1.91 o
  10   2   7        0.73        1.41      0.57 o
  11   2   7        1.22        1.50      0.52 o
  12   2   7       18.46       19.61      1.42 o
  13   2   7       73.39       92.39      3.24 o
  14   2   7        0.56        1.29      0.86 o
 -16   3   7       11.83       18.36      1.88 o
 -15   3   7        3.41        4.81      0.87 o
 -14   3   7        0.24       -0.27      0.78 o
 -13   3   7       55.91       52.30      1.70 o
 -12   3   7       11.56       11.34      1.04 o
 -11   3   7        0.00       -0.05      0.50 o
 -10   3   7        2.11        1.79      0.72 o
  -9   3   7      125.22      118.01      3.98 o
  -8   3   7       68.45       67.35      2.42 o
  -7   3   7       33.21       34.57      1.59 o
  -6   3   7        4.10        3.49      0.78 o
  -5   3   7       29.61       27.42      1.79 o
  -4   3   7      133.61      146.04      3.87 o
  -3   3   7       28.44       29.30      1.41 o
  -2   3   7       15.44       15.10      1.07 o
  -1   3   7       36.76       34.11      1.42 o
   0   3   7        1.36        1.30      0.57 o
   1   3   7        9.04       10.70      0.93 o
   2   3   7        7.59        8.38      0.83 o
   3   3   7        1.79        2.29      0.50 o
   4   3   7        0.20        0.42      0.47 o
   5   3   7       40.19       38.23      1.58 o
   6   3   7       13.16       11.32      0.88 o
   7   3   7       14.69       16.59      1.01 o
   8   3   7       55.12       55.91      2.04 o
   9   3   7       49.74       52.56      2.12 o
  10   3   7       12.61       13.33      1.01 o
  11   3   7        0.12        0.21      0.93 o
 -10   4   7        0.00        0.43      0.40 o
  -9   4   7        1.59        1.91      0.47 o
  -8   4   7        1.74        1.65      0.50 o
  -7   4   7       24.84       23.41      1.38 o
  -6   4   7       10.93       10.08      1.25 o
  -5   4   7        0.31        0.27      0.50 o
  -4   4   7       32.33       32.98      1.98 o
  -3   4   7        8.99        9.50      1.05 o
  -2   4   7        0.04        0.02      0.44 o
  -1   4   7        0.35        0.11      0.47 o
   0   4   7        1.19        0.43      0.41 o
   1   4   7       43.51       43.21      1.68 o
   2   4   7      175.46      185.35      8.04 o
   3   4   7       19.36       18.93      1.01 o
   4   4   7       19.13       19.62      0.96 o
   5   4   7       66.31       72.50      2.74 o
 -20   0   8       41.81       45.84      2.40 o
 -19   0   8       87.65       92.48      3.68 o
 -18   0   8       41.14       42.77      2.84 o
 -17   0   8        1.43        3.05      1.46 o
 -16   0   8      422.22      425.34      8.56 o
 -15   0   8      130.55      129.18      3.86 o
 -14   0   8      531.99      526.65      7.93 o
 -13   0   8      623.89      605.46      8.44 o
 -12   0   8       58.25       54.25      2.20 o
 -11   0   8        5.93        5.32      0.84 o
 -10   0   8        7.43        4.35      0.73 o
  -9   0   8        4.11        5.11      0.73 o
  -8   0   8       86.01       75.56      2.36 o
  -7   0   8      124.43      132.67      3.60 o
  -6   0   8      971.81     1038.20      9.73 o
  -5   0   8        3.11        5.40      0.97 o
  -4   0   8      142.14      159.37      3.62 o
  -3   0   8      147.73      149.40      2.96 o
  -2   0   8        8.55        6.02      0.82 o
  -1   0   8       93.84      104.35      3.12 o
   0   0   8      171.91      181.75      4.59 o
   1   0   8      627.37      602.90      8.31 o
   2   0   8      788.03      757.78     11.55 o
   3   0   8      130.90      146.87      4.68 o
   4   0   8      157.49      134.75      6.83 o
   5   0   8       67.19       62.67      3.22 o
   6   0   8       11.79       12.11      1.72 o
   7   0   8      187.27      197.46      5.02 o
   8   0   8      238.41      259.26      5.47 o
   9   0   8      203.97      191.53      6.93 o
  10   0   8       87.13       90.85      4.19 o
  11   0   8       54.58       57.91      3.19 o
  12   0   8       86.71       75.55      3.36 o
  13   0   8        0.55       -0.03      0.44 o
 -20   1   8        1.36       -0.04      0.58 o
 -19   1   8       13.74       10.83      1.30 o
 -18   1   8       74.38       82.28      2.86 o
 -17   1   8        4.47        6.93      0.92 o
 -16   1   8      186.53      182.96      4.17 o
 -15   1   8        1.59        1.98      0.47 o
 -14   1   8       35.14       32.98      1.29 o
 -13   1   8      238.59      222.12      2.91 o
 -12   1   8       22.65       21.12      0.99 o
 -11   1   8      246.09      235.34      3.19 o
 -10   1   8       54.25       52.56      1.51 o
  -9   1   8       46.82       49.71      1.30 o
  -8   1   8       31.94       28.75      1.12 o
  -7   1   8       36.39       31.07      1.20 o
  -6   1   8        1.41        2.57      0.44 o
  -5   1   8        3.35        2.31      0.41 o
  -4   1   8        0.03       -0.27      0.62 o
  -3   1   8      105.02      106.97      1.88 o
  -2   1   8       14.84       16.75      0.82 o
  -1   1   8      185.46      178.58      2.81 o
   0   1   8       50.73       50.44      1.63 o
   1   1   8        5.62        5.69      0.54 o
   2   1   8        8.69        9.47      0.82 o
   3   1   8       12.93       11.74      0.84 o
   4   1   8      225.06      227.92      4.08 o
   5   1   8       65.65       59.32      2.34 o
   6   1   8        0.93        1.56      0.49 o
   7   1   8        4.96        4.80      0.60 o
   8   1   8        1.51        1.28      0.46 o
   9   1   8      146.54      139.61      3.27 o
  10   1   8        0.12       -0.02      0.67 o
  11   1   8        9.75       10.10      1.19 o
  12   1   8       25.18       24.45      1.57 o
  13   1   8        1.38        2.57      0.56 o
  14   1   8       19.65       26.29      2.35 o
 -18   2   8        0.06        1.28      0.54 o
 -17   2   8       53.49       53.04      2.65 o
 -16   2   8        0.05       -0.41      0.57 o
 -15   2   8        2.74        2.61      0.79 o
 -14   2   8       27.77       25.32      1.34 o
 -13   2   8        0.42        0.94      0.48 o
 -12   2   8       88.98       93.31      2.45 o
 -11   2   8        0.49        0.38      0.46 o
 -10   2   8      224.80      213.05      3.70 o
  -9   2   8       23.14       20.23      1.06 o
  -8   2   8       71.50       72.15      1.98 o
  -7   2   8       90.65       96.47      2.24 o
  -6   2   8       57.03       57.16      1.71 o
  -5   2   8       31.93       30.95      1.28 o
  -4   2   8      246.53      245.36      3.95 o
  -3   2   8      341.29      335.67      4.79 o
  -2   2   8       27.62       29.08      1.00 o
  -1   2   8       16.09       16.21      0.75 o
   0   2   8      100.35      104.45      1.81 o
   1   2   8       25.92       26.68      1.06 o
   2   2   8        7.56       10.37      0.75 o
   3   2   8       14.33       17.78      0.91 o
   4   2   8      228.92      234.10      3.02 o
   5   2   8        8.28       10.20      0.77 o
   6   2   8      113.18      104.28      2.54 o
   7   2   8       33.22       30.71      1.39 o
   8   2   8      225.35      233.02      3.98 o
   9   2   8       50.65       52.21      2.10 o
  10   2   8       15.96       12.38      1.04 o
  11   2   8       18.40       13.76      1.44 o
  12   2   8        7.19        5.55      1.16 o
 -15   3   8       34.62       40.65      1.64 o
 -14   3   8        0.41        1.24      0.45 o
 -13   3   8        2.46        1.29      0.38 o
 -12   3   8       21.69       23.67      1.18 o
 -11   3   8       54.12       51.32      1.79 o
 -10   3   8        1.24        1.03      0.45 o
  -9   3   8       11.73        8.71      0.97 o
  -8   3   8       10.74       11.15      1.10 o
  -7   3   8      532.91      513.03      7.06 o
  -6   3   8      101.61      102.20      3.18 o
  -5   3   8        2.45        2.76      0.63 o
  -4   3   8        2.76        3.26      0.62 o
  -3   3   8       25.92       26.71      1.23 o
  -2   3   8       16.82       17.41      1.03 o
  -1   3   8       34.66       37.05      1.55 o
   0   3   8       70.80       71.08      2.16 o
   1   3   8       99.02       98.18      2.29 o
   2   3   8        1.55        1.67      0.45 o
   3   3   8      275.81      290.60      3.77 o
   4   3   8      297.68      300.38      3.95 o
   5   3   8       27.29       30.27      1.21 o
   6   3   8       52.17       58.93      1.69 o
   7   3   8       31.07       36.86      1.57 o
   8   3   8       33.73       31.64      1.58 o
   9   3   8        2.97        1.47      1.46 o
  -8   4   8       48.78       46.80      2.15 o
  -7   4   8        0.68        0.18      0.42 o
  -6   4   8        9.82        8.31      1.42 o
  -5   4   8        4.52        5.90      0.93 o
  -4   4   8      148.62      147.16      4.64 o
  -3   4   8        7.93        7.43      0.88 o
  -2   4   8        0.90        0.01      1.09 o
  -1   4   8        5.90        6.84      1.10 o
   0   4   8       17.29       17.87      1.59 o
   1   4   8       11.95        9.92      1.09 o
   2   4   8        0.08        1.21      0.53 o
 -19   1   9       15.77       18.24      1.23 o
 -18   1   9        8.19        6.68      0.82 o
 -17   1   9       61.84       72.40      2.73 o
 -16   1   9        5.30        3.75      0.57 o
 -15   1   9      122.44      124.18      2.60 o
 -14   1   9      183.27      181.99      3.04 o
 -13   1   9      116.78      115.01      2.23 o
 -12   1   9        3.80        4.22      0.56 o
 -11   1   9       34.40       36.91      1.31 o
 -10   1   9        6.31        5.12      0.63 o
  -9   1   9        0.19       -0.15      0.49 o
  -8   1   9       56.19       52.26      1.57 o
  -7   1   9      177.08      172.09      2.57 o
  -6   1   9       42.06       36.83      1.34 o
  -5   1   9      153.10      147.33      2.57 o
  -4   1   9      416.49      412.82      5.43 o
  -3   1   9       24.14       25.60      1.17 o
  -2   1   9      323.98      316.79      4.27 o
  -1   1   9       26.04       20.70      1.12 o
   0   1   9        3.02        4.42      0.74 o
   1   1   9      108.94      106.31      3.26 o
   2   1   9       73.29       76.03      2.59 o
   3   1   9      631.09      620.11      6.77 o
   4   1   9      577.23      558.78      7.44 o
   5   1   9        9.59        8.89      0.95 o
   6   1   9       41.51       37.03      1.59 o
   7   1   9       73.92       76.98      2.21 o
   8   1   9       36.33       35.47      1.66 o
   9   1   9        0.16       -0.22      0.42 o
  10   1   9      126.74      131.66      3.23 o
  11   1   9       11.86       15.49      1.22 o
  12   1   9        0.22       -0.39      0.39 o
 -17   2   9       17.70       15.17      7.99 o
 -16   2   9        7.96        8.39      0.89 o
 -15   2   9       25.17       20.72      1.22 o
 -14   2   9        1.13        0.56      0.43 o
 -13   2   9        0.35        1.58      0.51 o
 -12   2   9      214.87      218.38      3.69 o
 -11   2   9      201.07      191.96      3.45 o
 -10   2   9        0.03       -0.08      0.37 o
  -9   2   9       19.76       19.00      1.17 o
  -8   2   9       31.54       29.75      1.42 o
  -7   2   9        9.59       10.87      0.85 o
  -6   2   9       33.30       29.91      1.48 o
  -5   2   9      205.30      204.92      3.71 o
  -4   2   9       40.55       39.30      1.48 o
  -3   2   9       70.29       65.42      1.64 o
  -2   2   9       95.57       98.94      1.98 o
  -1   2   9       52.32       47.52      1.40 o
   0   2   9      316.19      304.03      4.37 o
   1   2   9       61.43       62.96      2.22 o
   2   2   9       13.76       14.97      1.04 o
   3   2   9       51.52       52.71      2.01 o
   4   2   9       48.41       55.99      2.07 o
   5   2   9       52.54       52.59      1.99 o
   6   2   9      198.22      189.62      3.63 o
   7   2   9       13.44       14.72      1.15 o
   8   2   9        2.36        2.21      0.63 o
   9   2   9        4.45        3.62      0.66 o
  10   2   9       60.51       63.09      2.70 o
  11   2   9       26.78       28.51      1.64 o
 -14   3   9       10.46       11.49      1.56 o
 -13   3   9        4.30        4.57      0.68 o
 -12   3   9       26.26       23.13      1.22 o
 -11   3   9       29.68       34.10      1.37 o
 -10   3   9        8.95       11.45      1.00 o
  -9   3   9       17.25       17.37      1.26 o
  -8   3   9       17.99       21.06      1.63 o
  -7   3   9       15.07       14.81      1.18 o
  -6   3   9       13.34       11.25      1.02 o
  -5   3   9       10.26       11.51      0.87 o
  -4   3   9       42.11       45.41      1.66 o
  -3   3   9        1.48        0.92      0.44 o
  -2   3   9        1.37        2.05      0.50 o
  -1   3   9        0.62        1.40      0.44 o
   0   3   9       19.84       19.78      1.20 o
   1   3   9        6.15        4.69      0.79 o
   2   3   9        3.14        3.17      0.58 o
   3   3   9       19.31       18.98      1.09 o
   4   3   9        8.40        7.98      0.76 o
   5   3   9       47.04       46.76      1.94 o
   6   3   9       14.63       12.91      1.25 o
   7   3   9        5.04        5.23      1.20 o
 -19   0  10      109.09      115.00      4.86 o
 -18   0  10       31.83       32.15      2.76 o
 -17   0  10       49.87       53.39      2.21 o
 -16   0  10        8.82        8.47      2.16 o
 -15   0  10      181.12      181.40      5.44 o
 -14   0  10        0.00       -0.22      0.55 o
 -13   0  10       60.95       62.06      2.42 o
 -12   0  10      117.99      113.35      2.97 o
 -11   0  10      206.19      196.63      5.24 o
 -10   0  10        9.27        6.64      1.06 o
  -9   0  10      442.84      419.11      6.55 o
  -8   0  10      181.89      189.29      4.22 o
  -7   0  10       47.12       47.41      2.11 o
  -6   0  10       52.18       56.45      2.25 o
  -5   0  10      223.94      208.64      4.26 o
  -4   0  10      267.56      254.26      4.44 o
  -3   0  10      149.11      137.33      3.23 o
  -2   0  10       44.00       39.45      1.98 o
  -1   0  10     1733.93     1689.65    148.20 o
   0   0  10       13.96       15.96      1.77 o
   1   0  10      133.83      119.32      3.70 o
   2   0  10        1.89        3.84      0.86 o
   3   0  10     1260.46     1184.74     14.54 o
   4   0  10       30.81       29.02      2.36 o
   5   0  10      139.70      139.74      4.99 o
   6   0  10      258.85      263.06      5.61 o
   7   0  10       98.34       99.42      3.28 o
   8   0  10       15.58       12.14      1.30 o
   9   0  10        1.95        2.31      0.76 o
  10   0  10       30.43       19.68      1.66 o
  11   0  10       21.62       22.49      1.52 o
 -18   1  10       44.04       51.29      2.36 o
 -17   1  10       45.22       55.33      2.16 o
 -16   1  10        1.95        1.24      0.42 o
 -15   1  10       78.00       77.21      2.20 o
 -14   1  10        6.37        5.96      0.76 o
 -13   1  10        5.43        5.62      0.66 o
 -12   1  10      166.58      167.21      3.04 o
 -11   1  10        1.78        1.48      0.54 o
 -10   1  10       23.74       23.37      1.33 o
  -9   1  10        2.36        2.01      0.63 o
  -8   1  10        5.29        2.63      0.66 o
  -7   1  10        1.84        1.25      0.56 o
  -6   1  10      122.94      115.77      2.79 o
  -5   1  10       63.75       60.62      2.12 o
  -4   1  10      497.35      467.89      6.25 o
  -3   1  10        1.77        2.27      0.65 o
  -2   1  10       88.11       84.18      2.62 o
  -1   1  10        9.84        8.96      0.98 o
   0   1  10      351.68      353.30      4.53 o
   1   1  10       51.54       56.33      2.08 o
   2   1  10       85.49       85.46      2.56 o
   3   1  10       96.24       94.86      2.69 o
   4   1  10       23.92       21.32      1.34 o
   5   1  10        1.28        2.51      0.54 o
   6   1  10      118.99      106.92      2.53 o
   7   1  10        0.91        0.93      0.46 o
   8   1  10        1.75        1.57      0.64 o
   9   1  10       23.33       25.66      1.39 o
  10   1  10       48.12       40.53      1.82 o
  11   1  10       23.92       27.01      1.68 o
 -16   2  10        0.41        1.21      0.55 o
 -15   2  10       31.49       38.86      2.04 o
 -14   2  10       25.86       26.18      1.28 o
 -13   2  10        1.16        0.96      0.41 o
 -12   2  10        0.35        0.38      0.42 o
 -11   2  10       24.89       31.32      1.23 o
 -10   2  10        0.03        0.00      0.37 o
  -9   2  10        0.61        0.62      0.43 o
  -8   2  10       17.51       17.24      1.06 o
  -7   2  10       14.62       13.33      1.11 o
  -6   2  10       13.57       12.12      1.07 o
  -5   2  10       45.62       40.37      1.66 o
  -4   2  10      197.76      201.58      3.63 o
  -3   2  10      110.91      115.48      2.40 o
  -2   2  10       47.31       45.01      1.58 o
  -1   2  10       25.72       26.45      1.35 o
   0   2  10        0.02        0.24      0.47 o
   1   2  10        4.53        3.70      0.83 o
   2   2  10        0.04       -0.71      0.81 o
   3   2  10       21.93       22.45      1.44 o
   4   2  10        4.75        5.66      0.79 o
   5   2  10      291.51      295.54      5.65 o
   6   2  10        1.04        1.22      0.46 o
   7   2  10        5.72        3.41      0.54 o
   8   2  10        0.06        0.58      0.55 o
   9   2  10       11.79       10.09      1.06 o
 -12   3  10        1.59        0.19      0.39 o
 -11   3  10       10.72       11.58      0.65 o
 -10   3  10       36.38       35.17      1.40 o
  -9   3  10       29.12       31.25      1.17 o
  -8   3  10        0.50        0.40      0.38 o
  -7   3  10       28.31       30.27      1.74 o
  -6   3  10        1.46        1.30      0.48 o
  -5   3  10        0.97        1.27      0.55 o
  -4   3  10      163.60      168.98      3.12 o
  -3   3  10        2.48        4.69      0.81 o
  -2   3  10      151.40      152.60      3.99 o
  -1   3  10      105.29      107.67      3.35 o
   0   3  10       19.22       19.72      1.21 o
   1   3  10        1.06        1.06      0.58 o
   2   3  10       48.08       51.00      2.57 o
   3   3  10       42.42       41.17      1.48 o
   4   3  10        8.15        5.82      0.70 o
   5   3  10        9.99        8.40      1.00 o
 -17   1  11        1.14        0.68      0.48 o
 -16   1  11        4.82        5.93      0.67 o
 -15   1  11       40.19       51.64      1.64 o
 -14   1  11        1.14        1.41      0.49 o
 -13   1  11       32.72       35.89      1.44 o
 -12   1  11       12.59       12.78      0.91 o
 -11   1  11       13.68       13.70      1.14 o
 -10   1  11      163.20      169.27      3.76 o
  -9   1  11      437.34      430.93      6.01 o
  -8   1  11       50.35       53.43      1.95 o
  -7   1  11       18.63       17.25      1.07 o
  -6   1  11        0.00        0.57      0.48 o
  -5   1  11       16.11       13.04      0.91 o
  -4   1  11       62.89       71.43      2.09 o
  -3   1  11        4.30        5.10      0.71 o
  -2   1  11       53.45       48.01      1.90 o
  -1   1  11      201.07      194.16      3.65 o
   0   1  11      353.99      365.90      5.14 o
   1   1  11      136.76      135.97      2.90 o
   2   1  11       32.01       31.22      1.61 o
   3   1  11      101.60       95.72      2.68 o
   4   1  11       73.06       71.11      2.03 o
   5   1  11       98.89       95.75      2.09 o
   6   1  11        7.84        6.61      0.64 o
   7   1  11        1.57        1.94      0.47 o
   8   1  11        8.47        6.71      0.69 o
   9   1  11       11.24       13.32      1.24 o
 -15   2  11        0.01        0.79      0.57 o
 -14   2  11        2.65        1.54      0.69 o
 -13   2  11       47.94       48.65      2.05 o
 -12   2  11       12.94       10.18      1.11 o
 -11   2  11        0.25        0.27      0.66 o
 -10   2  11       15.72       16.96      1.27 o
  -9   2  11        6.26        6.02      0.87 o
  -8   2  11       25.64       25.34      1.59 o
  -7   2  11      121.87      128.91      2.58 o
  -6   2  11      131.51      130.03      2.59 o
  -5   2  11       84.18       88.76      2.14 o
  -4   2  11      358.58      373.46      4.69 o
  -3   2  11      146.76      144.24      2.85 o
  -2   2  11      200.79      192.64      4.20 o
  -1   2  11       29.86       28.22      1.96 o
   0   2  11        9.78        8.09      0.93 o
   1   2  11       36.83       38.35      1.85 o
   2   2  11       23.20       25.88      1.31 o
   3   2  11      116.88      124.52      2.70 o
   4   2  11        1.82        1.72      0.45 o
   5   2  11       31.04       27.79      1.31 o
   6   2  11       66.28       67.55      2.21 o
   7   2  11        7.28        3.75      0.95 o
 -10   3  11        4.38        5.08      0.81 o
  -9   3  11       11.60       15.93      1.09 o
  -8   3  11        4.26        5.83      0.74 o
  -7   3  11      140.20      145.84      3.34 o
  -6   3  11       30.14       33.11      1.63 o
  -5   3  11        8.78        7.90      0.71 o
  -4   3  11        4.10        4.45      0.64 o
  -3   3  11       34.18       36.05      2.07 o
  -2   3  11       17.67       17.38      1.50 o
  -1   3  11        0.94        1.10      1.74 o
   0   3  11        3.13        2.28      0.70 o
   1   3  11        1.18        0.11      0.76 o
   2   3  11       13.27        9.84      1.12 o
 -16   0  12        9.55       10.28      1.07 o
 -15   0  12        0.83        1.41      0.53 o
 -14   0  12      177.28      193.47      4.15 o
 -13   0  12      152.31      153.24      4.95 o
 -12   0  12        3.14        3.99      0.92 o
 -11   0  12        0.44        1.60      0.71 o
 -10   0  12      521.59      484.87      8.31 o
  -9   0  12      198.36      196.77      4.97 o
  -8   0  12       51.23       44.60      2.41 o
  -7   0  12        2.48        4.74      0.92 o
  -6   0  12       95.26       89.81      3.27 o
  -5   0  12       86.90       87.73      3.11 o
  -4   0  12      141.67      138.83      3.75 o
  -3   0  12       28.00       28.32      3.27 o
  -2   0  12        8.97        5.96      1.21 o
  -1   0  12       43.52       47.73      2.93 o
   0   0  12      656.82      632.42      8.13 o
   1   0  12       14.18       14.35      1.33 o
   2   0  12        6.57        5.88      1.15 o
   3   0  12        9.94       12.95      1.58 o
   4   0  12        0.05        1.91      0.62 o
   5   0  12        4.34        4.51      0.83 o
   6   0  12        3.99        3.73      0.69 o
   7   0  12       12.65       15.67      1.31 o
   8   0  12        9.87        9.82      1.45 o
 -16   1  12        0.07       -1.06      1.06 o
 -15   1  12        1.50        1.84      0.51 o
 -14   1  12       10.37       12.67      1.12 o
 -13   1  12       84.87       88.02      2.23 o
 -12   1  12       23.52       23.73      1.30 o
 -11   1  12        1.46        1.57      0.55 o
 -10   1  12        8.65        8.92      0.85 o
  -9   1  12        0.35       -0.09      0.50 o
  -8   1  12        1.17        1.70      0.57 o
  -7   1  12      182.93      164.39      3.16 o
  -6   1  12       42.00       39.50      1.42 o
  -5   1  12       11.47        9.65      0.82 o
  -4   1  12       23.09       22.61      1.32 o
  -3   1  12      397.69      393.36      7.50 o
  -2   1  12       27.17       30.30      1.76 o
  -1   1  12        4.14        4.57      1.05 o
   0   1  12        6.09        5.21      0.77 o
   1   1  12        2.71        1.97      0.61 o
   2   1  12       11.53       12.34      0.94 o
   3   1  12       40.28       40.67      1.42 o
   4   1  12        7.53        8.47      0.65 o
   5   1  12        2.43        2.95      0.50 o
   6   1  12        0.70        0.70      0.43 o
   7   1  12        1.13        1.90      0.48 o
 -13   2  12       53.45       64.07      2.70 o
 -12   2  12        0.77        0.77      0.37 o
 -11   2  12        8.76       10.77      0.71 o
 -10   2  12        0.20        0.09      0.35 o
  -9   2  12        2.24        2.31      0.40 o
  -8   2  12        1.62        0.61      0.35 o
  -7   2  12       10.10        9.54      0.69 o
  -6   2  12       91.92       93.36      1.98 o
  -5   2  12        8.84       10.07      0.71 o
  -4   2  12        1.17        2.17      0.44 o
  -3   2  12        1.45        0.79      0.54 o
  -2   2  12       55.37       58.55      2.12 o
  -1   2  12        2.55        2.47      0.57 o
   0   2  12        0.15        0.89      0.51 o
   1   2  12       11.95       11.68      0.91 o
   2   2  12        0.51       -0.21      0.44 o
   3   2  12        0.83       -0.19      0.66 o
   4   2  12        2.31        2.15      0.48 o
 -13   1  13        0.01        0.85      0.48 o
 -12   1  13       21.67       20.02      1.01 o
 -11   1  13        3.77        4.25      0.47 o
 -10   1  13       88.63       85.89      2.21 o
  -9   1  13        0.02       -0.10      0.42 o
  -8   1  13        7.58        5.91      0.63 o
  -7   1  13        5.03        4.21      0.55 o
  -6   1  13       35.41       37.18      1.38 o
  -5   1  13       51.60       53.94      1.46 o
  -4   1  13       13.09       11.63      0.86 o
  -3   1  13       16.23       15.22      1.08 o
  -2   1  13        8.41        7.32      0.80 o
  -1   1  13        0.01        0.03      0.51 o
   0   1  13        0.97        2.57      0.75 o
   1   1  13        0.06       -0.40      0.40 o
   2   1  13        1.26        0.31      0.74 o
   3   1  13        0.02        0.39      0.62 o
   4   1  13        7.03        8.41      0.97 o
 -10   2  13        0.22       -0.35      0.62 o
  -9   2  13       29.27       28.89      1.44 o
  -8   2  13       50.35       56.77      1.56 o
  -7   2  13       71.39       65.81      1.69 o
  -6   2  13        0.09        0.60      0.55 o
  -5   2  13        1.24        2.61      0.53 o
  -4   2  13        0.04       -0.38      0.38 o
  -3   2  13       38.64       38.07      1.71 o
  -2   2  13        0.75       -0.90      1.02 o
  -1   2  13        9.29        8.98      0.85 o
   0   2  13        0.91        0.85      0.52 o
 -11   0  14        8.09       11.56      1.19 o
 -10   0  14       29.99       26.51      1.76 o
  -9   0  14        6.46        2.70      0.73 o
  -8   0  14        0.73        2.40      0.62 o
  -7   0  14       39.12       35.36      1.67 o
  -6   0  14        0.36        0.67      0.54 o
  -5   0  14       48.34       62.65      2.30 o
  -4   0  14        5.40        8.16      0.97 o
  -3   0  14       16.31       16.84      1.17 o
  -2   0  14        7.45        7.47      0.97 o
  -1   0  14        2.48        3.43      1.10 o
   0   0  14        2.21        2.91      0.94 o
   1   0  14       30.04       41.18      2.85 o
 -10   1  14        6.74        9.44      0.85 o
  -9   1  14        0.78       -0.32      0.57 o
  -8   1  14        4.49        4.41      0.54 o
  -7   1  14        0.23        0.04      0.45 o
  -6   1  14        1.27        0.39      0.34 o
  -5   1  14        1.67        1.14      0.78 o
  -4   1  14        3.25        3.98      0.71 o
  -3   1  14        5.95        6.82      0.93 o
  -2   1  14       20.04       23.97      1.36 o
  -1   1  14        1.65        2.92      0.54 o
   0   1  14        5.33        3.98      1.85 o
 
