# Supplementary material for: Crystal structure of 4-amino-1-benzyl-1,2,4-triazolin-5-one
Source: Acta Crystallogr Sect E Struct Rep Online. 2014 Sep 3;70(Pt 10):o1083–4. doi: 10.1107/S160053681401931X (PMC4257189; doi:10.1107/S160053681401931X)
Supplement: Supplementary file 3 [file e-70-o1083-Isup3.mol]

LA 243.cdx
  ChemDraw07221415122D

 14 15  0  0  0  0  0  0  0  0999 V2000
   -0.6314    0.7213    0.0000 N   0  0  0  0  0  0  0  0  0  0  0  0
   -1.4564    0.7213    0.0000 C   0  0  0  0  0  0  0  0  0  0  0  0
   -1.7113   -0.0633    0.0000 N   0  0  0  0  0  0  0  0  0  0  0  0
   -1.0439   -0.5482    0.0000 C   0  0  0  0  0  0  0  0  0  0  0  0
   -0.3765   -0.0633    0.0000 N   0  0  0  0  0  0  0  0  0  0  0  0
   -1.0439   -1.3732    0.0000 O   0  0  0  0  0  0  0  0  0  0  0  0
   -2.5638   -0.3844    0.0000 N   0  0  0  0  0  0  0  0  0  0  0  0
    0.4204   -0.2768    0.0000 C   0  0  0  0  0  0  0  0  0  0  0  0
    1.1349    0.1357    0.0000 C   0  0  0  0  0  0  0  0  0  0  0  0
    1.8494   -0.2768    0.0000 C   0  0  0  0  0  0  0  0  0  0  0  0
    2.5638    0.1357    0.0000 C   0  0  0  0  0  0  0  0  0  0  0  0
    2.5638    0.9607    0.0000 C   0  0  0  0  0  0  0  0  0  0  0  0
    1.8494    1.3732    0.0000 C   0  0  0  0  0  0  0  0  0  0  0  0
    1.1349    0.9607    0.0000 C   0  0  0  0  0  0  0  0  0  0  0  0
  1  2  2  0      
  2  3  1  0      
  3  4  1  0      
  4  5  1  0      
  5  1  1  0      
  4  6  2  0      
  7  3  1  0      
  5  8  1  0      
  8  9  1  0      
  9 10  2  0      
 10 11  1  0      
 11 12  2  0      
 12 13  1  0      
 13 14  2  0      
 14  9  1  0      
M  END
