# Supplementary material for: Crystal structure of 4-amino-1-benzyl-1,2,4-triazolin-5-one
Source: Acta Crystallogr Sect E Struct Rep Online. 2014 Sep 3;70(Pt 10):o1083–4. doi: 10.1107/S160053681401931X (PMC4257189; doi:10.1107/S160053681401931X)
Supplement: Supplementary file 4 [file e-70-o1083-Isup4.cml]

<?xml version="1.0"?>
<molecule xmlns="http://www.xml-cml.org/schema/cml2/core">
<atomArray>
<atom elementType="N" hydrogenCount="0" id="a3165" x2="13.9939" y2="-5.3265"/>
<atom elementType="C" id="a3166" x2="12.4709" y2="-5.3265"/>
<atom elementType="N" hydrogenCount="0" id="a3167" x2="12.0002" y2="-6.77495"/>
<atom elementType="C" id="a3168" x2="13.2324" y2="-7.67015"/>
<atom elementType="N" hydrogenCount="0" id="a3169" x2="14.4645" y2="-6.77495"/>
<atom elementType="O" hydrogenCount="0" id="a3170" x2="13.2324" y2="-9.19315"/>
<atom elementType="N" hydrogenCount="2" id="a3171" x2="10.4265" y2="-7.36779"/>
<atom elementType="C" id="a3172" x2="15.9356" y2="-7.16914"/>
<atom elementType="C" id="a3181" x2="17.2546" y2="-6.40764"/>
<atom elementType="C" id="a3183" x2="18.5735" y2="-7.16913"/>
<atom elementType="C" id="a3185" x2="19.8925" y2="-6.40764"/>
<atom elementType="C" id="a3187" x2="19.8925" y2="-4.88464"/>
<atom elementType="C" id="a3189" x2="18.5735" y2="-4.12314"/>
<atom elementType="C" id="a3191" x2="17.2546" y2="-4.88464"/>
</atomArray>
<bondArray>
<bond atomRefs2="a3165 a3166" id="b3173" order="2"/>
<bond atomRefs2="a3166 a3167" id="b3174" order="1"/>
<bond atomRefs2="a3167 a3168" id="b3175" order="1"/>
<bond atomRefs2="a3168 a3169" id="b3176" order="1"/>
<bond atomRefs2="a3169 a3165" id="b3177" order="1"/>
<bond atomRefs2="a3168 a3170" id="b3178" order="2"/>
<bond atomRefs2="a3171 a3167" id="b3179" order="1"/>
<bond atomRefs2="a3169 a3172" id="b3180" order="1"/>
<bond atomRefs2="a3172 a3181" id="b3182" order="1"/>
<bond atomRefs2="a3181 a3183" id="b3193" order="2"/>
<bond atomRefs2="a3183 a3185" id="b3194" order="1"/>
<bond atomRefs2="a3185 a3187" id="b3195" order="2"/>
<bond atomRefs2="a3187 a3189" id="b3196" order="1"/>
<bond atomRefs2="a3189 a3191" id="b3197" order="2"/>
<bond atomRefs2="a3191 a3181" id="b3198" order="1"/>
</bondArray>
</molecule>
